# Supplementary material for: A multimodal dataset for various forms of distracted driving
Source: Sci Data. 2017 Aug 15;4:170110. doi: 10.1038/sdata.2017.110 (PMC5827115; doi:10.1038/sdata.2017.110)
Supplement: Supplementary file 1 [file sdata2017110-isa1.zip]

Archive with 4 entries (4 files):
- i_Investigation.txt
- s_study_Pavlidis.txt
- a_imaging_Pavlidis.txt
- a_physiological_Pavlidis.txt
