# Supplementary material for: A multimodal dataset for various forms of distracted driving
Source: Sci Data. 2017 Aug 15;4:170110. doi: 10.1038/sdata.2017.110 (PMC5827115; doi:10.1038/sdata.2017.110)
Supplement: Supplementary file 1 [file sdata2017110-isa1.zip › i_Investigation.txt]

# Investigation File generated for Scientific Data with Investigation File Authoring Tool version 0.1.0 on 31/07/2017 - This metadata file is CC0
ONTOLOGY SOURCE REFERENCE
Term Source Name	NCBITAXON	UBERON	PATO	OBI	XCO	ERO	BAO	CHMO
Term Source File	http://data.bioontology.org/ontologies/NCBITAXON	http://data.bioontology.org/ontologies/UBERON	http://data.bioontology.org/ontologies/PATO	http://data.bioontology.org/ontologies/OBI	http://data.bioontology.org/ontologies/XCO	http://data.bioontology.org/ontologies/ERO	http://data.bioontology.org/ontologies/BAO	http://data.bioontology.org/ontologies/CHMO
Term Source Version	2016AB	releases/2014-06-15	unknown	2014-08-18	4.17	2013-08-02	2.0	releases/2014-11-20
Term Source Description	National Center for Biotechnology Information (NCBI) Organismal Classification	Uber Anatomy Ontology	Phenotypic Quality Ontology	Ontology for Biomedical Investigations	Experimental Conditions Ontology	Eagle-I Research Resource Ontology	BioAssay Ontology	Chemical Methods Ontology
INVESTIGATION
Investigation Identifier
Investigation Title
Investigation Description
Investigation Submission Date
Investigation Public Release Date
INVESTIGATION PUBLICATIONS
Investigation PubMed ID
Investigation Publication DOI
Investigation Publication Author List
Investigation Publication Title
Investigation Publication Status
Investigation Publication Status Term Accession Number
Investigation Publication Status Term Source REF
INVESTIGATION CONTACTS
Investigation Person Last Name
Investigation Person Mid Initials
Investigation Person First Name
Investigation Person Address
Investigation Person Phone
Investigation Person Fax
Investigation Person Email
Investigation Person Affiliation
Investigation Person Roles
Investigation Person Roles Term Accession Number
Investigation Person Roles Term Source REF
STUDY
Study Identifier	10.1038/sdata.2017.110
Study Title	A multimodal dataset for various forms of distracted driving
Study Submission Date	21/02/2017
Study Public Release Date	15/08/2017
Study Description	http://www.nature.com/articles/sdata2017110#abstract
Study File Name	s_study_Pavlidis.txt
Comment[Subject Keywords]	//;//
Comment[Manuscript Licence]	CC BY-4.0
Comment[Experimental Metadata Licence]	CC0
Comment[Supplementary Information File Name]		Supplementary Information
Comment[Supplementary Information File Type]	x-zip-compressed	pdf
Comment[Supplementary Information File URL]	http://www.nature.com/articles/sdata2017110#supplementary-information	http://www.nature.com/articles/sdata2017110#supplementary-information
Comment[Data Repository]	Open Science Framework
Comment[Data Record Accession]	doi:10.17605/OSF.IO/C42CN
Comment[Data Record URI]	http://doi.org/10.17605/OSF.IO/C42CN
STUDY DESIGN DESCRIPTORS
Study Design Type	cross over design	parallel group design
Study Design Type Term Accession Number	OBI:0500003	OBI:0500006
Study Design Type Term Source REF	OBI	OBI
STUDY PUBLICATIONS
Study PubMed ID				
Study Publication DOI	doi:10.1038/srep25651	doi:10.1109/T-AFFC.2012.13	doi:10.1364/OE.18.010762	doi:10.1109/TBME.2007.891930
Study Publication Author List				
Study Publication Title				
Study Publication Status	published	published	published	published
Study Publication Status Term Accession Number				
Study Publication Status Term Source REF				
STUDY FACTORS
Study Factor Name	age cohort	experimental condition	sex
Study Factor Type	age	experimental condition	biological sex
Study Factor Type Term Accession Number	PATO:0000011	XCO:0000000	PATO:0000047
Study Factor Type Term Source REF	OBI	XCO	OBI
STUDY ASSAYS
Study Assay Measurement Type	imaging assay	physiological assay
Study Assay Measurement Type Term Accession Number	OBI:0000185	ERO:0001292
Study Assay Measurement Type Term Source REF	OBI	ERO
Study Assay Technology Type	digital camera	data acquisition system
Study Assay Technology Type Term Accession Number	OBI:0001048	ERO:0000948
Study Assay Technology Type Term Source REF	OBI	ERO
Study Assay Technology Platform	""	""
Study Assay File Name	a_imaging_Pavlidis.txt	a_physiological_Pavlidis.txt
STUDY PROTOCOLS
Study Protocol Name	Ethics Statement	Subjects	Experimental Setup	Thermal Facial Camera	Visual Facial Camera	Palm EDA Sensor	Adrenergic Sensor	Quantitative variable reformatting	Operational Theater Camera
Study Protocol Type	role of Institutional Review Board	selection	protocol	near-infrared imaging	recorded image	physiological assessment	physiological assessment	information processor function	recorded image
Study Protocol Type Term Accession Number	OBI:0000154	OBI:0001928	OBI:0000272	BAO:0002518	CHMO:0001103	ERO:0001813	ERO:0001813	OBI:0000392	CHMO:0001103
Study Protocol Type Term Source REF	OBI	OBI	OBI	BAO	CHMO	ERO	ERO	OBI	CHMO
Study Protocol Description									
Study Protocol URI	""	""	""	""	""	""	""	""	""
Study Protocol Version									
Study Protocol Parameters Name	""	""	""	instrument; manufacturer	instrument; manufacturer	instrument; manufacturer	instrument; manufacturer	""	instrument; manufacturer
Study Protocol Parameters Name Term Accession Number	""	""	""	""	""	""	""	""	""
Study Protocol Parameters Name Term Source REF	""	""	""	""	""	""	""	""	""
Study Protocol Components Name	""	""	""	""	""	""	""	""	""
Study Protocol Components Type	""	""	""	""	""	""	""	""	""
Study Protocol Components Type Term Accession Number	""	""	""	""	""	""	""	""	""
Study Protocol Components Type Term Source REF	""	""	""	""	""	""	""	""	""
STUDY CONTACTS
Study Person Last Name	Taamneh	Tsiamyrtzis	Dcosta	Buddharaju	Khatri	Manser	Ferris	Wunderlich	Pavlidis
Study Person First Name	Salah	Panagiotis	Malcolm	Pradeep	Ashik	Michael	Thomas	Robert	Ioannis
Study Person Mid Initials									
Study Person Email	""	""	""	""	""	""	""	""	ipavlidis@uh.edu
Study Person Phone									
Study Person Fax									
Study Person Address									
Study Person Affiliation	Computational Physiology Laboratory, University of Houston, Houston, Texas 77204, USA	Department of Statistics, Athens University of Economics and Business, Athens 104 34, Greece	Elizabeth City State University, Department of Mathematics and Computer Science, Elizabeth City, North Carolina 27909, USA	Computer Science and Computer Information Systems, University of Houston Clear Lake, Houston, Texas 77058, USA	Computational Physiology Laboratory, University of Houston, Houston, Texas 77204, USA	Texas A&M Transportation Institute, Texas A&M University, College Station, Texas 77843, USA	Industrial and Systems Engineering, Texas A&M University, College Station, Texas 77843, USA	Texas A&M Transportation Institute, Texas A&M University, College Station, Texas 77843, USA	Computational Physiology Laboratory, University of Houston, Houston, Texas 77204, USA
Study Person Roles									
Study Person Roles Term Accession Number									
Study Person Roles Term Source REF									
Comment[Study Person ORCID]									0000-0001-8025-2600
Comment[Funder]									
Comment[FundRef ID]									
Comment[Funder Term Source REF]									
Comment[Grant Identifier]									
