# Supplementary material for: A multimodal dataset for various forms of distracted driving
Source: Sci Data. 2017 Aug 15;4:170110. doi: 10.1038/sdata.2017.110 (PMC5827115; doi:10.1038/sdata.2017.110)
Supplement: Supplementary file 1 [file sdata2017110-isa1.zip › s_study_Pavlidis.txt]

Source Name	Characteristics[organism]	Term Source REF	Term Accession Number	Characteristics[development stage]	Term Source REF	Term Accession Number	Characteristics[sex]	Term Source REF	Term Accession Number	Protocol REF	Comment[data release option]	Protocol REF	Sample Name	Factor Value[age cohort]	Factor Value[experimental condition]	Factor Value[sex]
Bryan and College Station, Texas population	Homo sapiens	NCBITAXON	NCBITaxon:9606	adult organism	UBERON	UBERON:0007023	male	PATO	PATO:0000384	Ethics Statement	option B	Subjects	T001	Young	experiment 1; experiment 2	male
Bryan and College Station, Texas population	Homo sapiens	NCBITAXON	NCBITaxon:9606	adult organism	UBERON	UBERON:0007023	female	PATO	PATO:0000383	Ethics Statement	option B	Subjects	T002	Young	experiment 1; experiment 2	female
Bryan and College Station, Texas population	Homo sapiens	NCBITAXON	NCBITaxon:9606	adult organism	UBERON	UBERON:0007023	male	PATO	PATO:0000384	Ethics Statement	option B	Subjects	T003	Young	experiment 1; experiment 2	male
Bryan and College Station, Texas population	Homo sapiens	NCBITAXON	NCBITaxon:9606	adult organism	UBERON	UBERON:0007023	female	PATO	PATO:0000383	Ethics Statement	option B	Subjects	T004	Young	experiment 1; experiment 2	female
Bryan and College Station, Texas population	Homo sapiens	NCBITAXON	NCBITaxon:9606	adult organism	UBERON	UBERON:0007023	male	PATO	PATO:0000384	Ethics Statement	option B	Subjects	T005	Young	experiment 1; experiment 2	male
Bryan and College Station, Texas population	Homo sapiens	NCBITAXON	NCBITaxon:9606	adult organism	UBERON	UBERON:0007023	female	PATO	PATO:0000383	Ethics Statement	option B	Subjects	T006	Young	experiment 1; experiment 2	female
Bryan and College Station, Texas population	Homo sapiens	NCBITAXON	NCBITaxon:9606	adult organism	UBERON	UBERON:0007023	male	PATO	PATO:0000384	Ethics Statement	option B	Subjects	T007	Young	experiment 1; experiment 2	male
Bryan and College Station, Texas population	Homo sapiens	NCBITAXON	NCBITaxon:9606	adult organism	UBERON	UBERON:0007023	female	PATO	PATO:0000383	Ethics Statement	option B	Subjects	T008	Young	experiment 1; experiment 2	female
Bryan and College Station, Texas population	Homo sapiens	NCBITAXON	NCBITaxon:9606	adult organism	UBERON	UBERON:0007023	male	PATO	PATO:0000384	Ethics Statement	option B	Subjects	T009	Young	experiment 1; experiment 2	male
Bryan and College Station, Texas population	Homo sapiens	NCBITAXON	NCBITaxon:9606	adult organism	UBERON	UBERON:0007023	female	PATO	PATO:0000383	Ethics Statement	option B	Subjects	T010	Young	experiment 1; experiment 2	female
Bryan and College Station, Texas population	Homo sapiens	NCBITAXON	NCBITaxon:9606	adult organism	UBERON	UBERON:0007023	male	PATO	PATO:0000384	Ethics Statement	option B	Subjects	T011	Young	experiment 1; experiment 2	male
Bryan and College Station, Texas population	Homo sapiens	NCBITAXON	NCBITaxon:9606	adult organism	UBERON	UBERON:0007023	female	PATO	PATO:0000383	Ethics Statement	option B	Subjects	T012	Young	experiment 1; experiment 2	female
Bryan and College Station, Texas population	Homo sapiens	NCBITAXON	NCBITaxon:9606	adult organism	UBERON	UBERON:0007023	male	PATO	PATO:0000384	Ethics Statement	option B	Subjects	T013	Young	experiment 1; experiment 2	male
Bryan and College Station, Texas population	Homo sapiens	NCBITAXON	NCBITaxon:9606	adult organism	UBERON	UBERON:0007023	female	PATO	PATO:0000383	Ethics Statement	option B	Subjects	T014	Young	experiment 1; experiment 2	female
Bryan and College Station, Texas population	Homo sapiens	NCBITAXON	NCBITaxon:9606	adult organism	UBERON	UBERON:0007023	male	PATO	PATO:0000384	Ethics Statement	option B	Subjects	T015	Young	experiment 1; experiment 2	male
Bryan and College Station, Texas population	Homo sapiens	NCBITAXON	NCBITaxon:9606	adult organism	UBERON	UBERON:0007023	female	PATO	PATO:0000383	Ethics Statement	option B	Subjects	T016	Young	experiment 1; experiment 2	female
Bryan and College Station, Texas population	Homo sapiens	NCBITAXON	NCBITaxon:9606	adult organism	UBERON	UBERON:0007023	male	PATO	PATO:0000384	Ethics Statement	option B	Subjects	T017	Young	experiment 1; experiment 2	male
Bryan and College Station, Texas population	Homo sapiens	NCBITAXON	NCBITaxon:9606	adult organism	UBERON	UBERON:0007023	female	PATO	PATO:0000383	Ethics Statement	option B	Subjects	T018	Young	experiment 1; experiment 2	female
Bryan and College Station, Texas population	Homo sapiens	NCBITAXON	NCBITaxon:9606	adult organism	UBERON	UBERON:0007023	male	PATO	PATO:0000384	Ethics Statement	option B	Subjects	T019	Young	experiment 1; experiment 2	male
Bryan and College Station, Texas population	Homo sapiens	NCBITAXON	NCBITaxon:9606	adult organism	UBERON	UBERON:0007023	female	PATO	PATO:0000383	Ethics Statement	option B	Subjects	T020	Young	experiment 1; experiment 2	female
Bryan and College Station, Texas population	Homo sapiens	NCBITAXON	NCBITaxon:9606	adult organism	UBERON	UBERON:0007023	male	PATO	PATO:0000384	Ethics Statement	option B	Subjects	T021	Young	experiment 1; experiment 2	male
Bryan and College Station, Texas population	Homo sapiens	NCBITAXON	NCBITaxon:9606	adult organism	UBERON	UBERON:0007023	female	PATO	PATO:0000383	Ethics Statement	option B	Subjects	T022	Young	experiment 1; experiment 2	female
Bryan and College Station, Texas population	Homo sapiens	NCBITAXON	NCBITaxon:9606	adult organism	UBERON	UBERON:0007023	male	PATO	PATO:0000384	Ethics Statement	option B	Subjects	T023	Young	experiment 1; experiment 2	male
Bryan and College Station, Texas population	Homo sapiens	NCBITAXON	NCBITaxon:9606	adult organism	UBERON	UBERON:0007023	female	PATO	PATO:0000383	Ethics Statement	option B	Subjects	T024	Young	experiment 1; experiment 2	female
Bryan and College Station, Texas population	Homo sapiens	NCBITAXON	NCBITaxon:9606	adult organism	UBERON	UBERON:0007023	female	PATO	PATO:0000383	Ethics Statement	option B	Subjects	T025	Old	experiment 1; experiment 2	female
Bryan and College Station, Texas population	Homo sapiens	NCBITAXON	NCBITaxon:9606	adult organism	UBERON	UBERON:0007023	male	PATO	PATO:0000384	Ethics Statement	option B	Subjects	T026	Old	experiment 1; experiment 2	male
Bryan and College Station, Texas population	Homo sapiens	NCBITAXON	NCBITaxon:9606	adult organism	UBERON	UBERON:0007023	female	PATO	PATO:0000383	Ethics Statement	option B	Subjects	T027	Old	experiment 1; experiment 2	female
Bryan and College Station, Texas population	Homo sapiens	NCBITAXON	NCBITaxon:9606	adult organism	UBERON	UBERON:0007023	male	PATO	PATO:0000384	Ethics Statement	option B	Subjects	T028	Old	experiment 1; experiment 2	male
Bryan and College Station, Texas population	Homo sapiens	NCBITAXON	NCBITaxon:9606	adult organism	UBERON	UBERON:0007023	female	PATO	PATO:0000383	Ethics Statement	option B	Subjects	T029	Old	experiment 1; experiment 2	female
Bryan and College Station, Texas population	Homo sapiens	NCBITAXON	NCBITaxon:9606	adult organism	UBERON	UBERON:0007023	female	PATO	PATO:0000383	Ethics Statement	option B	Subjects	T031	Old	experiment 1; experiment 2	female
Bryan and College Station, Texas population	Homo sapiens	NCBITAXON	NCBITaxon:9606	adult organism	UBERON	UBERON:0007023	male	PATO	PATO:0000384	Ethics Statement	option B	Subjects	T032	Old	experiment 1; experiment 2	male
Bryan and College Station, Texas population	Homo sapiens	NCBITAXON	NCBITaxon:9606	adult organism	UBERON	UBERON:0007023	female	PATO	PATO:0000383	Ethics Statement	option B	Subjects	T033	Old	experiment 1; experiment 2	female
Bryan and College Station, Texas population	Homo sapiens	NCBITAXON	NCBITaxon:9606	adult organism	UBERON	UBERON:0007023	male	PATO	PATO:0000384	Ethics Statement	option B	Subjects	T034	Old	experiment 1; experiment 2	male
Bryan and College Station, Texas population	Homo sapiens	NCBITAXON	NCBITaxon:9606	adult organism	UBERON	UBERON:0007023	female	PATO	PATO:0000383	Ethics Statement	option B	Subjects	T035	Old	experiment 1; experiment 2	female
Bryan and College Station, Texas population	Homo sapiens	NCBITAXON	NCBITaxon:9606	adult organism	UBERON	UBERON:0007023	male	PATO	PATO:0000384	Ethics Statement	option B	Subjects	T036	Old	experiment 1; experiment 2	male
Bryan and College Station, Texas population	Homo sapiens	NCBITAXON	NCBITaxon:9606	adult organism	UBERON	UBERON:0007023	male	PATO	PATO:0000384	Ethics Statement	option B	Subjects	T038	Old	experiment 1; experiment 2	male
Bryan and College Station, Texas population	Homo sapiens	NCBITAXON	NCBITaxon:9606	adult organism	UBERON	UBERON:0007023	female	PATO	PATO:0000383	Ethics Statement	option B	Subjects	T039	Old	experiment 1; experiment 2	female
Bryan and College Station, Texas population	Homo sapiens	NCBITAXON	NCBITaxon:9606	adult organism	UBERON	UBERON:0007023	male	PATO	PATO:0000384	Ethics Statement	option B	Subjects	T040	Old	experiment 1; experiment 2	male
Bryan and College Station, Texas population	Homo sapiens	NCBITAXON	NCBITaxon:9606	adult organism	UBERON	UBERON:0007023	female	PATO	PATO:0000383	Ethics Statement	option B	Subjects	T041	Old	experiment 1; experiment 2	female
Bryan and College Station, Texas population	Homo sapiens	NCBITAXON	NCBITaxon:9606	adult organism	UBERON	UBERON:0007023	male	PATO	PATO:0000384	Ethics Statement	option B	Subjects	T042	Old	experiment 1; experiment 2	male
Bryan and College Station, Texas population	Homo sapiens	NCBITAXON	NCBITaxon:9606	adult organism	UBERON	UBERON:0007023	female	PATO	PATO:0000383	Ethics Statement	option B	Subjects	T043	Old	experiment 1; experiment 2	female
Bryan and College Station, Texas population	Homo sapiens	NCBITAXON	NCBITaxon:9606	adult organism	UBERON	UBERON:0007023	male	PATO	PATO:0000384	Ethics Statement	option B	Subjects	T044	Old	experiment 1; experiment 2	male
Bryan and College Station, Texas population	Homo sapiens	NCBITAXON	NCBITaxon:9606	adult organism	UBERON	UBERON:0007023	female	PATO	PATO:0000383	Ethics Statement	option B	Subjects	T045	Old	experiment 1; experiment 2	female
Bryan and College Station, Texas population	Homo sapiens	NCBITAXON	NCBITaxon:9606	adult organism	UBERON	UBERON:0007023	male	PATO	PATO:0000384	Ethics Statement	option A	Subjects	T046	Old	experiment 1; experiment 2	male
Bryan and College Station, Texas population	Homo sapiens	NCBITAXON	NCBITaxon:9606	adult organism	UBERON	UBERON:0007023	female	PATO	PATO:0000383	Ethics Statement	option B	Subjects	T047	Old	experiment 1; experiment 2	female
Bryan and College Station, Texas population	Homo sapiens	NCBITAXON	NCBITaxon:9606	adult organism	UBERON	UBERON:0007023	male	PATO	PATO:0000384	Ethics Statement	option B	Subjects	T050	Old	experiment 1; experiment 2	male
Bryan and College Station, Texas population	Homo sapiens	NCBITAXON	NCBITaxon:9606	adult organism	UBERON	UBERON:0007023	male	PATO	PATO:0000384	Ethics Statement	option B	Subjects	T051	Old	experiment 1; experiment 2	male
Bryan and College Station, Texas population	Homo sapiens	NCBITAXON	NCBITaxon:9606	adult organism	UBERON	UBERON:0007023	male	PATO	PATO:0000384	Ethics Statement	option B	Subjects	T054	Old	experiment 1; experiment 2	male
Bryan and College Station, Texas population	Homo sapiens	NCBITAXON	NCBITaxon:9606	adult organism	UBERON	UBERON:0007023	male	PATO	PATO:0000384	Ethics Statement	option B	Subjects	T055	Young	experiment 1; experiment 2	male
Bryan and College Station, Texas population	Homo sapiens	NCBITAXON	NCBITaxon:9606	adult organism	UBERON	UBERON:0007023	female	PATO	PATO:0000383	Ethics Statement	option B	Subjects	T060	Young	experiment 1; experiment 2	female
Bryan and College Station, Texas population	Homo sapiens	NCBITAXON	NCBITaxon:9606	adult organism	UBERON	UBERON:0007023	male	PATO	PATO:0000384	Ethics Statement	option B	Subjects	T061	Young	experiment 1; experiment 2	male
Bryan and College Station, Texas population	Homo sapiens	NCBITAXON	NCBITaxon:9606	adult organism	UBERON	UBERON:0007023	female	PATO	PATO:0000383	Ethics Statement	option B	Subjects	T062	Young	experiment 1; experiment 2	female
Bryan and College Station, Texas population	Homo sapiens	NCBITAXON	NCBITaxon:9606	adult organism	UBERON	UBERON:0007023	female	PATO	PATO:0000383	Ethics Statement	option B	Subjects	T064	Young	experiment 1; experiment 2	female
Bryan and College Station, Texas population	Homo sapiens	NCBITAXON	NCBITaxon:9606	adult organism	UBERON	UBERON:0007023	female	PATO	PATO:0000383	Ethics Statement	option B	Subjects	T066	Young	experiment 1; experiment 2	female
Bryan and College Station, Texas population	Homo sapiens	NCBITAXON	NCBITaxon:9606	adult organism	UBERON	UBERON:0007023	male	PATO	PATO:0000384	Ethics Statement	option B	Subjects	T068	Old	experiment 1; experiment 2	male
Bryan and College Station, Texas population	Homo sapiens	NCBITAXON	NCBITaxon:9606	adult organism	UBERON	UBERON:0007023	female	PATO	PATO:0000383	Ethics Statement	option B	Subjects	T073	Old	experiment 1; experiment 2	female
Bryan and College Station, Texas population	Homo sapiens	NCBITAXON	NCBITaxon:9606	adult organism	UBERON	UBERON:0007023	male	PATO	PATO:0000384	Ethics Statement	option A	Subjects	T074	Old	experiment 1; experiment 2	male
Bryan and College Station, Texas population	Homo sapiens	NCBITAXON	NCBITaxon:9606	adult organism	UBERON	UBERON:0007023	female	PATO	PATO:0000383	Ethics Statement	option B	Subjects	T075	Old	experiment 1; experiment 2	female
Bryan and College Station, Texas population	Homo sapiens	NCBITAXON	NCBITaxon:9606	adult organism	UBERON	UBERON:0007023	male	PATO	PATO:0000384	Ethics Statement	option B	Subjects	T076	Old	experiment 1; experiment 2	male
Bryan and College Station, Texas population	Homo sapiens	NCBITAXON	NCBITaxon:9606	adult organism	UBERON	UBERON:0007023	female	PATO	PATO:0000383	Ethics Statement	option B	Subjects	T077	Old	experiment 1; experiment 2	female
Bryan and College Station, Texas population	Homo sapiens	NCBITAXON	NCBITaxon:9606	adult organism	UBERON	UBERON:0007023	female	PATO	PATO:0000383	Ethics Statement	option B	Subjects	T079	Young	experiment 1; experiment 2	female
Bryan and College Station, Texas population	Homo sapiens	NCBITAXON	NCBITaxon:9606	adult organism	UBERON	UBERON:0007023	female	PATO	PATO:0000383	Ethics Statement	option B	Subjects	T080	Young	experiment 1; experiment 2	female
Bryan and College Station, Texas population	Homo sapiens	NCBITAXON	NCBITaxon:9606	adult organism	UBERON	UBERON:0007023	male	PATO	PATO:0000384	Ethics Statement	option B	Subjects	T081	Young	experiment 1; experiment 2	male
Bryan and College Station, Texas population	Homo sapiens	NCBITAXON	NCBITaxon:9606	adult organism	UBERON	UBERON:0007023	male	PATO	PATO:0000384	Ethics Statement	option B	Subjects	T082	Young	experiment 1; experiment 2	male
Bryan and College Station, Texas population	Homo sapiens	NCBITAXON	NCBITaxon:9606	adult organism	UBERON	UBERON:0007023	male	PATO	PATO:0000384	Ethics Statement	option B	Subjects	T083	Old	experiment 1; experiment 2	male
Bryan and College Station, Texas population	Homo sapiens	NCBITAXON	NCBITaxon:9606	adult organism	UBERON	UBERON:0007023	male	PATO	PATO:0000384	Ethics Statement	option B	Subjects	T084	Old	experiment 1; experiment 2	male
Bryan and College Station, Texas population	Homo sapiens	NCBITAXON	NCBITaxon:9606	adult organism	UBERON	UBERON:0007023	female	PATO	PATO:0000383	Ethics Statement	option B	Subjects	T086	Old	experiment 1; experiment 2	female
Bryan and College Station, Texas population	Homo sapiens	NCBITAXON	NCBITaxon:9606	adult organism	UBERON	UBERON:0007023	male	PATO	PATO:0000384	Ethics Statement	option B	Subjects	T088	Old	experiment 1; experiment 2	male
