# Supplementary material for: A multimodal dataset for various forms of distracted driving
Source: Sci Data. 2017 Aug 15;4:170110. doi: 10.1038/sdata.2017.110 (PMC5827115; doi:10.1038/sdata.2017.110)
Supplement: Supplementary file 1 [file sdata2017110-isa1.zip › a_imaging_Pavlidis.txt]

Sample Name	Protocol REF	Protocol REF	Parameter Value[instrument]	Parameter Value[manufacturer]	Assay Name	Raw Data File	Comment[Data Repository]	Comment[Data Record Accession]	Comment[Data Record URI]	Factor Value[age cohort]	Factor Value[experimental condition]
T001	Experimental Setup	Thermal Facial Camera	Tau 640 long-wave infrared camera	FLIR Commercial Systems, Goleta, CA	T001_perinasal EDA	Raw Thermal Data	Open Science Framework	doi:10.17605/OSF.IO/C42CN	http://doi.org/10.17605/OSF.IO/C42CN	Young	experiment 1; experiment 2
T002	Experimental Setup	Thermal Facial Camera	Tau 640 long-wave infrared camera	FLIR Commercial Systems, Goleta, CA	T002_perinasal EDA	Raw Thermal Data	Open Science Framework	doi:10.17605/OSF.IO/C42CN	http://doi.org/10.17605/OSF.IO/C42CN	Young	experiment 1; experiment 2
T003	Experimental Setup	Thermal Facial Camera	Tau 640 long-wave infrared camera	FLIR Commercial Systems, Goleta, CA	T003_perinasal EDA	Raw Thermal Data	Open Science Framework	doi:10.17605/OSF.IO/C42CN	http://doi.org/10.17605/OSF.IO/C42CN	Young	experiment 1; experiment 2
T004	Experimental Setup	Thermal Facial Camera	Tau 640 long-wave infrared camera	FLIR Commercial Systems, Goleta, CA	T004_perinasal EDA	Raw Thermal Data	Open Science Framework	doi:10.17605/OSF.IO/C42CN	http://doi.org/10.17605/OSF.IO/C42CN	Young	experiment 1; experiment 2
T005	Experimental Setup	Thermal Facial Camera	Tau 640 long-wave infrared camera	FLIR Commercial Systems, Goleta, CA	T005_perinasal EDA	Raw Thermal Data	Open Science Framework	doi:10.17605/OSF.IO/C42CN	http://doi.org/10.17605/OSF.IO/C42CN	Young	experiment 1; experiment 2
T006	Experimental Setup	Thermal Facial Camera	Tau 640 long-wave infrared camera	FLIR Commercial Systems, Goleta, CA	T006_perinasal EDA	Raw Thermal Data	Open Science Framework	doi:10.17605/OSF.IO/C42CN	http://doi.org/10.17605/OSF.IO/C42CN	Young	experiment 1; experiment 2
T007	Experimental Setup	Thermal Facial Camera	Tau 640 long-wave infrared camera	FLIR Commercial Systems, Goleta, CA	T007_perinasal EDA	Raw Thermal Data	Open Science Framework	doi:10.17605/OSF.IO/C42CN	http://doi.org/10.17605/OSF.IO/C42CN	Young	experiment 1; experiment 2
T008	Experimental Setup	Thermal Facial Camera	Tau 640 long-wave infrared camera	FLIR Commercial Systems, Goleta, CA	T008_perinasal EDA	Raw Thermal Data	Open Science Framework	doi:10.17605/OSF.IO/C42CN	http://doi.org/10.17605/OSF.IO/C42CN	Young	experiment 1; experiment 2
T009	Experimental Setup	Thermal Facial Camera	Tau 640 long-wave infrared camera	FLIR Commercial Systems, Goleta, CA	T009_perinasal EDA	Raw Thermal Data	Open Science Framework	doi:10.17605/OSF.IO/C42CN	http://doi.org/10.17605/OSF.IO/C42CN	Young	experiment 1; experiment 2
T010	Experimental Setup	Thermal Facial Camera	Tau 640 long-wave infrared camera	FLIR Commercial Systems, Goleta, CA	T010_perinasal EDA	Raw Thermal Data	Open Science Framework	doi:10.17605/OSF.IO/C42CN	http://doi.org/10.17605/OSF.IO/C42CN	Young	experiment 1; experiment 2
T011	Experimental Setup	Thermal Facial Camera	Tau 640 long-wave infrared camera	FLIR Commercial Systems, Goleta, CA	T011_perinasal EDA	Raw Thermal Data	Open Science Framework	doi:10.17605/OSF.IO/C42CN	http://doi.org/10.17605/OSF.IO/C42CN	Young	experiment 1; experiment 2
T012	Experimental Setup	Thermal Facial Camera	Tau 640 long-wave infrared camera	FLIR Commercial Systems, Goleta, CA	T012_perinasal EDA	Raw Thermal Data	Open Science Framework	doi:10.17605/OSF.IO/C42CN	http://doi.org/10.17605/OSF.IO/C42CN	Young	experiment 1; experiment 2
T013	Experimental Setup	Thermal Facial Camera	Tau 640 long-wave infrared camera	FLIR Commercial Systems, Goleta, CA	T013_perinasal EDA	Raw Thermal Data	Open Science Framework	doi:10.17605/OSF.IO/C42CN	http://doi.org/10.17605/OSF.IO/C42CN	Young	experiment 1; experiment 2
T014	Experimental Setup	Thermal Facial Camera	Tau 640 long-wave infrared camera	FLIR Commercial Systems, Goleta, CA	T014_perinasal EDA	Raw Thermal Data	Open Science Framework	doi:10.17605/OSF.IO/C42CN	http://doi.org/10.17605/OSF.IO/C42CN	Young	experiment 1; experiment 2
T015	Experimental Setup	Thermal Facial Camera	Tau 640 long-wave infrared camera	FLIR Commercial Systems, Goleta, CA	T015_perinasal EDA	Raw Thermal Data	Open Science Framework	doi:10.17605/OSF.IO/C42CN	http://doi.org/10.17605/OSF.IO/C42CN	Young	experiment 1; experiment 2
T016	Experimental Setup	Thermal Facial Camera	Tau 640 long-wave infrared camera	FLIR Commercial Systems, Goleta, CA	T016_perinasal EDA	Raw Thermal Data	Open Science Framework	doi:10.17605/OSF.IO/C42CN	http://doi.org/10.17605/OSF.IO/C42CN	Young	experiment 1; experiment 2
T017	Experimental Setup	Thermal Facial Camera	Tau 640 long-wave infrared camera	FLIR Commercial Systems, Goleta, CA	T017_perinasal EDA	Raw Thermal Data	Open Science Framework	doi:10.17605/OSF.IO/C42CN	http://doi.org/10.17605/OSF.IO/C42CN	Young	experiment 1; experiment 2
T018	Experimental Setup	Thermal Facial Camera	Tau 640 long-wave infrared camera	FLIR Commercial Systems, Goleta, CA	T018_perinasal EDA	Raw Thermal Data	Open Science Framework	doi:10.17605/OSF.IO/C42CN	http://doi.org/10.17605/OSF.IO/C42CN	Young	experiment 1; experiment 2
T019	Experimental Setup	Thermal Facial Camera	Tau 640 long-wave infrared camera	FLIR Commercial Systems, Goleta, CA	T019_perinasal EDA	Raw Thermal Data	Open Science Framework	doi:10.17605/OSF.IO/C42CN	http://doi.org/10.17605/OSF.IO/C42CN	Young	experiment 1; experiment 2
T020	Experimental Setup	Thermal Facial Camera	Tau 640 long-wave infrared camera	FLIR Commercial Systems, Goleta, CA	T020_perinasal EDA	Raw Thermal Data	Open Science Framework	doi:10.17605/OSF.IO/C42CN	http://doi.org/10.17605/OSF.IO/C42CN	Young	experiment 1; experiment 2
T021	Experimental Setup	Thermal Facial Camera	Tau 640 long-wave infrared camera	FLIR Commercial Systems, Goleta, CA	T021_perinasal EDA	Raw Thermal Data	Open Science Framework	doi:10.17605/OSF.IO/C42CN	http://doi.org/10.17605/OSF.IO/C42CN	Young	experiment 1; experiment 2
T022	Experimental Setup	Thermal Facial Camera	Tau 640 long-wave infrared camera	FLIR Commercial Systems, Goleta, CA	T022_perinasal EDA	Raw Thermal Data	Open Science Framework	doi:10.17605/OSF.IO/C42CN	http://doi.org/10.17605/OSF.IO/C42CN	Young	experiment 1; experiment 2
T023	Experimental Setup	Thermal Facial Camera	Tau 640 long-wave infrared camera	FLIR Commercial Systems, Goleta, CA	T023_perinasal EDA	Raw Thermal Data	Open Science Framework	doi:10.17605/OSF.IO/C42CN	http://doi.org/10.17605/OSF.IO/C42CN	Young	experiment 1; experiment 2
T024	Experimental Setup	Thermal Facial Camera	Tau 640 long-wave infrared camera	FLIR Commercial Systems, Goleta, CA	T024_perinasal EDA	Raw Thermal Data	Open Science Framework	doi:10.17605/OSF.IO/C42CN	http://doi.org/10.17605/OSF.IO/C42CN	Young	experiment 1; experiment 2
T025	Experimental Setup	Thermal Facial Camera	Tau 640 long-wave infrared camera	FLIR Commercial Systems, Goleta, CA	T025_perinasal EDA	Raw Thermal Data	Open Science Framework	doi:10.17605/OSF.IO/C42CN	http://doi.org/10.17605/OSF.IO/C42CN	Old	experiment 1; experiment 2
T026	Experimental Setup	Thermal Facial Camera	Tau 640 long-wave infrared camera	FLIR Commercial Systems, Goleta, CA	T026_perinasal EDA	Raw Thermal Data	Open Science Framework	doi:10.17605/OSF.IO/C42CN	http://doi.org/10.17605/OSF.IO/C42CN	Old	experiment 1; experiment 2
T027	Experimental Setup	Thermal Facial Camera	Tau 640 long-wave infrared camera	FLIR Commercial Systems, Goleta, CA	T027_perinasal EDA	Raw Thermal Data	Open Science Framework	doi:10.17605/OSF.IO/C42CN	http://doi.org/10.17605/OSF.IO/C42CN	Old	experiment 1; experiment 2
T028	Experimental Setup	Thermal Facial Camera	Tau 640 long-wave infrared camera	FLIR Commercial Systems, Goleta, CA	T028_perinasal EDA	Raw Thermal Data	Open Science Framework	doi:10.17605/OSF.IO/C42CN	http://doi.org/10.17605/OSF.IO/C42CN	Old	experiment 1; experiment 2
T029	Experimental Setup	Thermal Facial Camera	Tau 640 long-wave infrared camera	FLIR Commercial Systems, Goleta, CA	T029_perinasal EDA	Raw Thermal Data	Open Science Framework	doi:10.17605/OSF.IO/C42CN	http://doi.org/10.17605/OSF.IO/C42CN	Old	experiment 1; experiment 2
T031	Experimental Setup	Thermal Facial Camera	Tau 640 long-wave infrared camera	FLIR Commercial Systems, Goleta, CA	T031_perinasal EDA	Raw Thermal Data	Open Science Framework	doi:10.17605/OSF.IO/C42CN	http://doi.org/10.17605/OSF.IO/C42CN	Old	experiment 1; experiment 2
T032	Experimental Setup	Thermal Facial Camera	Tau 640 long-wave infrared camera	FLIR Commercial Systems, Goleta, CA	T032_perinasal EDA	Raw Thermal Data	Open Science Framework	doi:10.17605/OSF.IO/C42CN	http://doi.org/10.17605/OSF.IO/C42CN	Old	experiment 1; experiment 2
T033	Experimental Setup	Thermal Facial Camera	Tau 640 long-wave infrared camera	FLIR Commercial Systems, Goleta, CA	T033_perinasal EDA	Raw Thermal Data	Open Science Framework	doi:10.17605/OSF.IO/C42CN	http://doi.org/10.17605/OSF.IO/C42CN	Old	experiment 1; experiment 2
T034	Experimental Setup	Thermal Facial Camera	Tau 640 long-wave infrared camera	FLIR Commercial Systems, Goleta, CA	T034_perinasal EDA	Raw Thermal Data	Open Science Framework	doi:10.17605/OSF.IO/C42CN	http://doi.org/10.17605/OSF.IO/C42CN	Old	experiment 1; experiment 2
T035	Experimental Setup	Thermal Facial Camera	Tau 640 long-wave infrared camera	FLIR Commercial Systems, Goleta, CA	T035_perinasal EDA	Raw Thermal Data	Open Science Framework	doi:10.17605/OSF.IO/C42CN	http://doi.org/10.17605/OSF.IO/C42CN	Old	experiment 1; experiment 2
T036	Experimental Setup	Thermal Facial Camera	Tau 640 long-wave infrared camera	FLIR Commercial Systems, Goleta, CA	T036_perinasal EDA	Raw Thermal Data	Open Science Framework	doi:10.17605/OSF.IO/C42CN	http://doi.org/10.17605/OSF.IO/C42CN	Old	experiment 1; experiment 2
T038	Experimental Setup	Thermal Facial Camera	Tau 640 long-wave infrared camera	FLIR Commercial Systems, Goleta, CA	T038_perinasal EDA	Raw Thermal Data	Open Science Framework	doi:10.17605/OSF.IO/C42CN	http://doi.org/10.17605/OSF.IO/C42CN	Old	experiment 1; experiment 2
T039	Experimental Setup	Thermal Facial Camera	Tau 640 long-wave infrared camera	FLIR Commercial Systems, Goleta, CA	T039_perinasal EDA	Raw Thermal Data	Open Science Framework	doi:10.17605/OSF.IO/C42CN	http://doi.org/10.17605/OSF.IO/C42CN	Old	experiment 1; experiment 2
T040	Experimental Setup	Thermal Facial Camera	Tau 640 long-wave infrared camera	FLIR Commercial Systems, Goleta, CA	T040_perinasal EDA	Raw Thermal Data	Open Science Framework	doi:10.17605/OSF.IO/C42CN	http://doi.org/10.17605/OSF.IO/C42CN	Old	experiment 1; experiment 2
T041	Experimental Setup	Thermal Facial Camera	Tau 640 long-wave infrared camera	FLIR Commercial Systems, Goleta, CA	T041_perinasal EDA	Raw Thermal Data	Open Science Framework	doi:10.17605/OSF.IO/C42CN	http://doi.org/10.17605/OSF.IO/C42CN	Old	experiment 1; experiment 2
T042	Experimental Setup	Thermal Facial Camera	Tau 640 long-wave infrared camera	FLIR Commercial Systems, Goleta, CA	T042_perinasal EDA	Raw Thermal Data	Open Science Framework	doi:10.17605/OSF.IO/C42CN	http://doi.org/10.17605/OSF.IO/C42CN	Old	experiment 1; experiment 2
T043	Experimental Setup	Thermal Facial Camera	Tau 640 long-wave infrared camera	FLIR Commercial Systems, Goleta, CA	T043_perinasal EDA	Raw Thermal Data	Open Science Framework	doi:10.17605/OSF.IO/C42CN	http://doi.org/10.17605/OSF.IO/C42CN	Old	experiment 1; experiment 2
T044	Experimental Setup	Thermal Facial Camera	Tau 640 long-wave infrared camera	FLIR Commercial Systems, Goleta, CA	T044_perinasal EDA	Raw Thermal Data	Open Science Framework	doi:10.17605/OSF.IO/C42CN	http://doi.org/10.17605/OSF.IO/C42CN	Old	experiment 1; experiment 2
T045	Experimental Setup	Thermal Facial Camera	Tau 640 long-wave infrared camera	FLIR Commercial Systems, Goleta, CA	T045_perinasal EDA	Raw Thermal Data	Open Science Framework	doi:10.17605/OSF.IO/C42CN	http://doi.org/10.17605/OSF.IO/C42CN	Old	experiment 1; experiment 2
T046	Experimental Setup	Thermal Facial Camera	Tau 640 long-wave infrared camera	FLIR Commercial Systems, Goleta, CA	T046_perinasal EDA	Raw Thermal Data	Open Science Framework	doi:10.17605/OSF.IO/C42CN	http://doi.org/10.17605/OSF.IO/C42CN	Old	experiment 1; experiment 2
T047	Experimental Setup	Thermal Facial Camera	Tau 640 long-wave infrared camera	FLIR Commercial Systems, Goleta, CA	T047_perinasal EDA	Raw Thermal Data	Open Science Framework	doi:10.17605/OSF.IO/C42CN	http://doi.org/10.17605/OSF.IO/C42CN	Old	experiment 1; experiment 2
T050	Experimental Setup	Thermal Facial Camera	Tau 640 long-wave infrared camera	FLIR Commercial Systems, Goleta, CA	T050_perinasal EDA	Raw Thermal Data	Open Science Framework	doi:10.17605/OSF.IO/C42CN	http://doi.org/10.17605/OSF.IO/C42CN	Old	experiment 1; experiment 2
T051	Experimental Setup	Thermal Facial Camera	Tau 640 long-wave infrared camera	FLIR Commercial Systems, Goleta, CA	T051_perinasal EDA	Raw Thermal Data	Open Science Framework	doi:10.17605/OSF.IO/C42CN	http://doi.org/10.17605/OSF.IO/C42CN	Old	experiment 1; experiment 2
T054	Experimental Setup	Thermal Facial Camera	Tau 640 long-wave infrared camera	FLIR Commercial Systems, Goleta, CA	T054_perinasal EDA	Raw Thermal Data	Open Science Framework	doi:10.17605/OSF.IO/C42CN	http://doi.org/10.17605/OSF.IO/C42CN	Old	experiment 1; experiment 2
T055	Experimental Setup	Thermal Facial Camera	Tau 640 long-wave infrared camera	FLIR Commercial Systems, Goleta, CA	T055_perinasal EDA	Raw Thermal Data	Open Science Framework	doi:10.17605/OSF.IO/C42CN	http://doi.org/10.17605/OSF.IO/C42CN	Young	experiment 1; experiment 2
T060	Experimental Setup	Thermal Facial Camera	Tau 640 long-wave infrared camera	FLIR Commercial Systems, Goleta, CA	T060_perinasal EDA	Raw Thermal Data	Open Science Framework	doi:10.17605/OSF.IO/C42CN	http://doi.org/10.17605/OSF.IO/C42CN	Young	experiment 1; experiment 2
T061	Experimental Setup	Thermal Facial Camera	Tau 640 long-wave infrared camera	FLIR Commercial Systems, Goleta, CA	T061_perinasal EDA	Raw Thermal Data	Open Science Framework	doi:10.17605/OSF.IO/C42CN	http://doi.org/10.17605/OSF.IO/C42CN	Young	experiment 1; experiment 2
T062	Experimental Setup	Thermal Facial Camera	Tau 640 long-wave infrared camera	FLIR Commercial Systems, Goleta, CA	T062_perinasal EDA	Raw Thermal Data	Open Science Framework	doi:10.17605/OSF.IO/C42CN	http://doi.org/10.17605/OSF.IO/C42CN	Young	experiment 1; experiment 2
T064	Experimental Setup	Thermal Facial Camera	Tau 640 long-wave infrared camera	FLIR Commercial Systems, Goleta, CA	T064_perinasal EDA	Raw Thermal Data	Open Science Framework	doi:10.17605/OSF.IO/C42CN	http://doi.org/10.17605/OSF.IO/C42CN	Young	experiment 1; experiment 2
T066	Experimental Setup	Thermal Facial Camera	Tau 640 long-wave infrared camera	FLIR Commercial Systems, Goleta, CA	T066_perinasal EDA	Raw Thermal Data	Open Science Framework	doi:10.17605/OSF.IO/C42CN	http://doi.org/10.17605/OSF.IO/C42CN	Young	experiment 1; experiment 2
T068	Experimental Setup	Thermal Facial Camera	Tau 640 long-wave infrared camera	FLIR Commercial Systems, Goleta, CA	T068_perinasal EDA	Raw Thermal Data	Open Science Framework	doi:10.17605/OSF.IO/C42CN	http://doi.org/10.17605/OSF.IO/C42CN	Old	experiment 1; experiment 2
T073	Experimental Setup	Thermal Facial Camera	Tau 640 long-wave infrared camera	FLIR Commercial Systems, Goleta, CA	T073_perinasal EDA	Raw Thermal Data	Open Science Framework	doi:10.17605/OSF.IO/C42CN	http://doi.org/10.17605/OSF.IO/C42CN	Old	experiment 1; experiment 2
T074	Experimental Setup	Thermal Facial Camera	Tau 640 long-wave infrared camera	FLIR Commercial Systems, Goleta, CA	T074_perinasal EDA	Raw Thermal Data	Open Science Framework	doi:10.17605/OSF.IO/C42CN	http://doi.org/10.17605/OSF.IO/C42CN	Old	experiment 1; experiment 2
T075	Experimental Setup	Thermal Facial Camera	Tau 640 long-wave infrared camera	FLIR Commercial Systems, Goleta, CA	T075_perinasal EDA	Raw Thermal Data	Open Science Framework	doi:10.17605/OSF.IO/C42CN	http://doi.org/10.17605/OSF.IO/C42CN	Old	experiment 1; experiment 2
T076	Experimental Setup	Thermal Facial Camera	Tau 640 long-wave infrared camera	FLIR Commercial Systems, Goleta, CA	T076_perinasal EDA	Raw Thermal Data	Open Science Framework	doi:10.17605/OSF.IO/C42CN	http://doi.org/10.17605/OSF.IO/C42CN	Old	experiment 1; experiment 2
T077	Experimental Setup	Thermal Facial Camera	Tau 640 long-wave infrared camera	FLIR Commercial Systems, Goleta, CA	T077_perinasal EDA	Raw Thermal Data	Open Science Framework	doi:10.17605/OSF.IO/C42CN	http://doi.org/10.17605/OSF.IO/C42CN	Old	experiment 1; experiment 2
T079	Experimental Setup	Thermal Facial Camera	Tau 640 long-wave infrared camera	FLIR Commercial Systems, Goleta, CA	T079_perinasal EDA	Raw Thermal Data	Open Science Framework	doi:10.17605/OSF.IO/C42CN	http://doi.org/10.17605/OSF.IO/C42CN	Young	experiment 1; experiment 2
T080	Experimental Setup	Thermal Facial Camera	Tau 640 long-wave infrared camera	FLIR Commercial Systems, Goleta, CA	T080_perinasal EDA	Raw Thermal Data	Open Science Framework	doi:10.17605/OSF.IO/C42CN	http://doi.org/10.17605/OSF.IO/C42CN	Young	experiment 1; experiment 2
T081	Experimental Setup	Thermal Facial Camera	Tau 640 long-wave infrared camera	FLIR Commercial Systems, Goleta, CA	T081_perinasal EDA	Raw Thermal Data	Open Science Framework	doi:10.17605/OSF.IO/C42CN	http://doi.org/10.17605/OSF.IO/C42CN	Young	experiment 1; experiment 2
T082	Experimental Setup	Thermal Facial Camera	Tau 640 long-wave infrared camera	FLIR Commercial Systems, Goleta, CA	T082_perinasal EDA	Raw Thermal Data	Open Science Framework	doi:10.17605/OSF.IO/C42CN	http://doi.org/10.17605/OSF.IO/C42CN	Young	experiment 1; experiment 2
T083	Experimental Setup	Thermal Facial Camera	Tau 640 long-wave infrared camera	FLIR Commercial Systems, Goleta, CA	T083_perinasal EDA	Raw Thermal Data	Open Science Framework	doi:10.17605/OSF.IO/C42CN	http://doi.org/10.17605/OSF.IO/C42CN	Old	experiment 1; experiment 2
T084	Experimental Setup	Thermal Facial Camera	Tau 640 long-wave infrared camera	FLIR Commercial Systems, Goleta, CA	T084_perinasal EDA	Raw Thermal Data	Open Science Framework	doi:10.17605/OSF.IO/C42CN	http://doi.org/10.17605/OSF.IO/C42CN	Old	experiment 1; experiment 2
T086	Experimental Setup	Thermal Facial Camera	Tau 640 long-wave infrared camera	FLIR Commercial Systems, Goleta, CA	T086_perinasal EDA	Raw Thermal Data	Open Science Framework	doi:10.17605/OSF.IO/C42CN	http://doi.org/10.17605/OSF.IO/C42CN	Old	experiment 1; experiment 2
T088	Experimental Setup	Thermal Facial Camera	Tau 640 long-wave infrared camera	FLIR Commercial Systems, Goleta, CA	T088_perinasal EDA	Raw Thermal Data	Open Science Framework	doi:10.17605/OSF.IO/C42CN	http://doi.org/10.17605/OSF.IO/C42CN	Old	experiment 1; experiment 2
T001	Experimental Setup	Visual Facial Camera	FireWire CCD monochrome zoom camera	The Imaging Source, Charlotte, NC	T001_visual	Structured Study Data	Open Science Framework	doi:10.17605/OSF.IO/C42CN	http://doi.org/10.17605/OSF.IO/C42CN	Young	experiment 1; experiment 2
T002	Experimental Setup	Visual Facial Camera	FireWire CCD monochrome zoom camera	The Imaging Source, Charlotte, NC	T002_visual	Structured Study Data	Open Science Framework	doi:10.17605/OSF.IO/C42CN	http://doi.org/10.17605/OSF.IO/C42CN	Young	experiment 1; experiment 2
T003	Experimental Setup	Visual Facial Camera	FireWire CCD monochrome zoom camera	The Imaging Source, Charlotte, NC	T003_visual	Structured Study Data	Open Science Framework	doi:10.17605/OSF.IO/C42CN	http://doi.org/10.17605/OSF.IO/C42CN	Young	experiment 1; experiment 2
T004	Experimental Setup	Visual Facial Camera	FireWire CCD monochrome zoom camera	The Imaging Source, Charlotte, NC	T004_visual	Structured Study Data	Open Science Framework	doi:10.17605/OSF.IO/C42CN	http://doi.org/10.17605/OSF.IO/C42CN	Young	experiment 1; experiment 2
T005	Experimental Setup	Visual Facial Camera	FireWire CCD monochrome zoom camera	The Imaging Source, Charlotte, NC	T005_visual	Structured Study Data	Open Science Framework	doi:10.17605/OSF.IO/C42CN	http://doi.org/10.17605/OSF.IO/C42CN	Young	experiment 1; experiment 2
T006	Experimental Setup	Visual Facial Camera	FireWire CCD monochrome zoom camera	The Imaging Source, Charlotte, NC	T006_visual	Structured Study Data	Open Science Framework	doi:10.17605/OSF.IO/C42CN	http://doi.org/10.17605/OSF.IO/C42CN	Young	experiment 1; experiment 2
T007	Experimental Setup	Visual Facial Camera	FireWire CCD monochrome zoom camera	The Imaging Source, Charlotte, NC	T007_visual	Structured Study Data	Open Science Framework	doi:10.17605/OSF.IO/C42CN	http://doi.org/10.17605/OSF.IO/C42CN	Young	experiment 1; experiment 2
T008	Experimental Setup	Visual Facial Camera	FireWire CCD monochrome zoom camera	The Imaging Source, Charlotte, NC	T008_visual	Structured Study Data	Open Science Framework	doi:10.17605/OSF.IO/C42CN	http://doi.org/10.17605/OSF.IO/C42CN	Young	experiment 1; experiment 2
T009	Experimental Setup	Visual Facial Camera	FireWire CCD monochrome zoom camera	The Imaging Source, Charlotte, NC	T009_visual	Structured Study Data	Open Science Framework	doi:10.17605/OSF.IO/C42CN	http://doi.org/10.17605/OSF.IO/C42CN	Young	experiment 1; experiment 2
T010	Experimental Setup	Visual Facial Camera	FireWire CCD monochrome zoom camera	The Imaging Source, Charlotte, NC	T010_visual	Structured Study Data	Open Science Framework	doi:10.17605/OSF.IO/C42CN	http://doi.org/10.17605/OSF.IO/C42CN	Young	experiment 1; experiment 2
T011	Experimental Setup	Visual Facial Camera	FireWire CCD monochrome zoom camera	The Imaging Source, Charlotte, NC	T011_visual	Structured Study Data	Open Science Framework	doi:10.17605/OSF.IO/C42CN	http://doi.org/10.17605/OSF.IO/C42CN	Young	experiment 1; experiment 2
T012	Experimental Setup	Visual Facial Camera	FireWire CCD monochrome zoom camera	The Imaging Source, Charlotte, NC	T012_visual	Structured Study Data	Open Science Framework	doi:10.17605/OSF.IO/C42CN	http://doi.org/10.17605/OSF.IO/C42CN	Young	experiment 1; experiment 2
T013	Experimental Setup	Visual Facial Camera	FireWire CCD monochrome zoom camera	The Imaging Source, Charlotte, NC	T013_visual	Structured Study Data	Open Science Framework	doi:10.17605/OSF.IO/C42CN	http://doi.org/10.17605/OSF.IO/C42CN	Young	experiment 1; experiment 2
T014	Experimental Setup	Visual Facial Camera	FireWire CCD monochrome zoom camera	The Imaging Source, Charlotte, NC	T014_visual	Structured Study Data	Open Science Framework	doi:10.17605/OSF.IO/C42CN	http://doi.org/10.17605/OSF.IO/C42CN	Young	experiment 1; experiment 2
T015	Experimental Setup	Visual Facial Camera	FireWire CCD monochrome zoom camera	The Imaging Source, Charlotte, NC	T015_visual	Structured Study Data	Open Science Framework	doi:10.17605/OSF.IO/C42CN	http://doi.org/10.17605/OSF.IO/C42CN	Young	experiment 1; experiment 2
T016	Experimental Setup	Visual Facial Camera	FireWire CCD monochrome zoom camera	The Imaging Source, Charlotte, NC	T016_visual	Structured Study Data	Open Science Framework	doi:10.17605/OSF.IO/C42CN	http://doi.org/10.17605/OSF.IO/C42CN	Young	experiment 1; experiment 2
T017	Experimental Setup	Visual Facial Camera	FireWire CCD monochrome zoom camera	The Imaging Source, Charlotte, NC	T017_visual	Structured Study Data	Open Science Framework	doi:10.17605/OSF.IO/C42CN	http://doi.org/10.17605/OSF.IO/C42CN	Young	experiment 1; experiment 2
T018	Experimental Setup	Visual Facial Camera	FireWire CCD monochrome zoom camera	The Imaging Source, Charlotte, NC	T018_visual	Structured Study Data	Open Science Framework	doi:10.17605/OSF.IO/C42CN	http://doi.org/10.17605/OSF.IO/C42CN	Young	experiment 1; experiment 2
T019	Experimental Setup	Visual Facial Camera	FireWire CCD monochrome zoom camera	The Imaging Source, Charlotte, NC	T019_visual	Structured Study Data	Open Science Framework	doi:10.17605/OSF.IO/C42CN	http://doi.org/10.17605/OSF.IO/C42CN	Young	experiment 1; experiment 2
T020	Experimental Setup	Visual Facial Camera	FireWire CCD monochrome zoom camera	The Imaging Source, Charlotte, NC	T020_visual	Structured Study Data	Open Science Framework	doi:10.17605/OSF.IO/C42CN	http://doi.org/10.17605/OSF.IO/C42CN	Young	experiment 1; experiment 2
T021	Experimental Setup	Visual Facial Camera	FireWire CCD monochrome zoom camera	The Imaging Source, Charlotte, NC	T021_visual	Structured Study Data	Open Science Framework	doi:10.17605/OSF.IO/C42CN	http://doi.org/10.17605/OSF.IO/C42CN	Young	experiment 1; experiment 2
T022	Experimental Setup	Visual Facial Camera	FireWire CCD monochrome zoom camera	The Imaging Source, Charlotte, NC	T022_visual	Structured Study Data	Open Science Framework	doi:10.17605/OSF.IO/C42CN	http://doi.org/10.17605/OSF.IO/C42CN	Young	experiment 1; experiment 2
T023	Experimental Setup	Visual Facial Camera	FireWire CCD monochrome zoom camera	The Imaging Source, Charlotte, NC	T023_visual	Structured Study Data	Open Science Framework	doi:10.17605/OSF.IO/C42CN	http://doi.org/10.17605/OSF.IO/C42CN	Young	experiment 1; experiment 2
T024	Experimental Setup	Visual Facial Camera	FireWire CCD monochrome zoom camera	The Imaging Source, Charlotte, NC	T024_visual	Structured Study Data	Open Science Framework	doi:10.17605/OSF.IO/C42CN	http://doi.org/10.17605/OSF.IO/C42CN	Young	experiment 1; experiment 2
T025	Experimental Setup	Visual Facial Camera	FireWire CCD monochrome zoom camera	The Imaging Source, Charlotte, NC	T025_visual	Structured Study Data	Open Science Framework	doi:10.17605/OSF.IO/C42CN	http://doi.org/10.17605/OSF.IO/C42CN	Old	experiment 1; experiment 2
T026	Experimental Setup	Visual Facial Camera	FireWire CCD monochrome zoom camera	The Imaging Source, Charlotte, NC	T026_visual	Structured Study Data	Open Science Framework	doi:10.17605/OSF.IO/C42CN	http://doi.org/10.17605/OSF.IO/C42CN	Old	experiment 1; experiment 2
T027	Experimental Setup	Visual Facial Camera	FireWire CCD monochrome zoom camera	The Imaging Source, Charlotte, NC	T027_visual	Structured Study Data	Open Science Framework	doi:10.17605/OSF.IO/C42CN	http://doi.org/10.17605/OSF.IO/C42CN	Old	experiment 1; experiment 2
T028	Experimental Setup	Visual Facial Camera	FireWire CCD monochrome zoom camera	The Imaging Source, Charlotte, NC	T028_visual	Structured Study Data	Open Science Framework	doi:10.17605/OSF.IO/C42CN	http://doi.org/10.17605/OSF.IO/C42CN	Old	experiment 1; experiment 2
T029	Experimental Setup	Visual Facial Camera	FireWire CCD monochrome zoom camera	The Imaging Source, Charlotte, NC	T029_visual	Structured Study Data	Open Science Framework	doi:10.17605/OSF.IO/C42CN	http://doi.org/10.17605/OSF.IO/C42CN	Old	experiment 1; experiment 2
T031	Experimental Setup	Visual Facial Camera	FireWire CCD monochrome zoom camera	The Imaging Source, Charlotte, NC	T031_visual	Structured Study Data	Open Science Framework	doi:10.17605/OSF.IO/C42CN	http://doi.org/10.17605/OSF.IO/C42CN	Old	experiment 1; experiment 2
T032	Experimental Setup	Visual Facial Camera	FireWire CCD monochrome zoom camera	The Imaging Source, Charlotte, NC	T032_visual	Structured Study Data	Open Science Framework	doi:10.17605/OSF.IO/C42CN	http://doi.org/10.17605/OSF.IO/C42CN	Old	experiment 1; experiment 2
T033	Experimental Setup	Visual Facial Camera	FireWire CCD monochrome zoom camera	The Imaging Source, Charlotte, NC	T033_visual	Structured Study Data	Open Science Framework	doi:10.17605/OSF.IO/C42CN	http://doi.org/10.17605/OSF.IO/C42CN	Old	experiment 1; experiment 2
T034	Experimental Setup	Visual Facial Camera	FireWire CCD monochrome zoom camera	The Imaging Source, Charlotte, NC	T034_visual	Structured Study Data	Open Science Framework	doi:10.17605/OSF.IO/C42CN	http://doi.org/10.17605/OSF.IO/C42CN	Old	experiment 1; experiment 2
T035	Experimental Setup	Visual Facial Camera	FireWire CCD monochrome zoom camera	The Imaging Source, Charlotte, NC	T035_visual	Structured Study Data	Open Science Framework	doi:10.17605/OSF.IO/C42CN	http://doi.org/10.17605/OSF.IO/C42CN	Old	experiment 1; experiment 2
T036	Experimental Setup	Visual Facial Camera	FireWire CCD monochrome zoom camera	The Imaging Source, Charlotte, NC	T036_visual	Structured Study Data	Open Science Framework	doi:10.17605/OSF.IO/C42CN	http://doi.org/10.17605/OSF.IO/C42CN	Old	experiment 1; experiment 2
T038	Experimental Setup	Visual Facial Camera	FireWire CCD monochrome zoom camera	The Imaging Source, Charlotte, NC	T038_visual	Structured Study Data	Open Science Framework	doi:10.17605/OSF.IO/C42CN	http://doi.org/10.17605/OSF.IO/C42CN	Old	experiment 1; experiment 2
T039	Experimental Setup	Visual Facial Camera	FireWire CCD monochrome zoom camera	The Imaging Source, Charlotte, NC	T039_visual	Structured Study Data	Open Science Framework	doi:10.17605/OSF.IO/C42CN	http://doi.org/10.17605/OSF.IO/C42CN	Old	experiment 1; experiment 2
T040	Experimental Setup	Visual Facial Camera	FireWire CCD monochrome zoom camera	The Imaging Source, Charlotte, NC	T040_visual	Structured Study Data	Open Science Framework	doi:10.17605/OSF.IO/C42CN	http://doi.org/10.17605/OSF.IO/C42CN	Old	experiment 1; experiment 2
T041	Experimental Setup	Visual Facial Camera	FireWire CCD monochrome zoom camera	The Imaging Source, Charlotte, NC	T041_visual	Structured Study Data	Open Science Framework	doi:10.17605/OSF.IO/C42CN	http://doi.org/10.17605/OSF.IO/C42CN	Old	experiment 1; experiment 2
T042	Experimental Setup	Visual Facial Camera	FireWire CCD monochrome zoom camera	The Imaging Source, Charlotte, NC	T042_visual	Structured Study Data	Open Science Framework	doi:10.17605/OSF.IO/C42CN	http://doi.org/10.17605/OSF.IO/C42CN	Old	experiment 1; experiment 2
T043	Experimental Setup	Visual Facial Camera	FireWire CCD monochrome zoom camera	The Imaging Source, Charlotte, NC	T043_visual	Structured Study Data	Open Science Framework	doi:10.17605/OSF.IO/C42CN	http://doi.org/10.17605/OSF.IO/C42CN	Old	experiment 1; experiment 2
T044	Experimental Setup	Visual Facial Camera	FireWire CCD monochrome zoom camera	The Imaging Source, Charlotte, NC	T044_visual	Structured Study Data	Open Science Framework	doi:10.17605/OSF.IO/C42CN	http://doi.org/10.17605/OSF.IO/C42CN	Old	experiment 1; experiment 2
T045	Experimental Setup	Visual Facial Camera	FireWire CCD monochrome zoom camera	The Imaging Source, Charlotte, NC	T045_visual	Structured Study Data	Open Science Framework	doi:10.17605/OSF.IO/C42CN	http://doi.org/10.17605/OSF.IO/C42CN	Old	experiment 1; experiment 2
T046	Experimental Setup	Visual Facial Camera	FireWire CCD monochrome zoom camera	The Imaging Source, Charlotte, NC	T046_visual	Structured Study Data	Open Science Framework	doi:10.17605/OSF.IO/C42CN	http://doi.org/10.17605/OSF.IO/C42CN	Old	experiment 1; experiment 2
T047	Experimental Setup	Visual Facial Camera	FireWire CCD monochrome zoom camera	The Imaging Source, Charlotte, NC	T047_visual	Structured Study Data	Open Science Framework	doi:10.17605/OSF.IO/C42CN	http://doi.org/10.17605/OSF.IO/C42CN	Old	experiment 1; experiment 2
T050	Experimental Setup	Visual Facial Camera	FireWire CCD monochrome zoom camera	The Imaging Source, Charlotte, NC	T050_visual	Structured Study Data	Open Science Framework	doi:10.17605/OSF.IO/C42CN	http://doi.org/10.17605/OSF.IO/C42CN	Old	experiment 1; experiment 2
T051	Experimental Setup	Visual Facial Camera	FireWire CCD monochrome zoom camera	The Imaging Source, Charlotte, NC	T051_visual	Structured Study Data	Open Science Framework	doi:10.17605/OSF.IO/C42CN	http://doi.org/10.17605/OSF.IO/C42CN	Old	experiment 1; experiment 2
T054	Experimental Setup	Visual Facial Camera	FireWire CCD monochrome zoom camera	The Imaging Source, Charlotte, NC	T054_visual	Structured Study Data	Open Science Framework	doi:10.17605/OSF.IO/C42CN	http://doi.org/10.17605/OSF.IO/C42CN	Old	experiment 1; experiment 2
T055	Experimental Setup	Visual Facial Camera	FireWire CCD monochrome zoom camera	The Imaging Source, Charlotte, NC	T055_visual	Structured Study Data	Open Science Framework	doi:10.17605/OSF.IO/C42CN	http://doi.org/10.17605/OSF.IO/C42CN	Young	experiment 1; experiment 2
T060	Experimental Setup	Visual Facial Camera	FireWire CCD monochrome zoom camera	The Imaging Source, Charlotte, NC	T060_visual	Structured Study Data	Open Science Framework	doi:10.17605/OSF.IO/C42CN	http://doi.org/10.17605/OSF.IO/C42CN	Young	experiment 1; experiment 2
T061	Experimental Setup	Visual Facial Camera	FireWire CCD monochrome zoom camera	The Imaging Source, Charlotte, NC	T061_visual	Structured Study Data	Open Science Framework	doi:10.17605/OSF.IO/C42CN	http://doi.org/10.17605/OSF.IO/C42CN	Young	experiment 1; experiment 2
T062	Experimental Setup	Visual Facial Camera	FireWire CCD monochrome zoom camera	The Imaging Source, Charlotte, NC	T062_visual	Structured Study Data	Open Science Framework	doi:10.17605/OSF.IO/C42CN	http://doi.org/10.17605/OSF.IO/C42CN	Young	experiment 1; experiment 2
T064	Experimental Setup	Visual Facial Camera	FireWire CCD monochrome zoom camera	The Imaging Source, Charlotte, NC	T064_visual	Structured Study Data	Open Science Framework	doi:10.17605/OSF.IO/C42CN	http://doi.org/10.17605/OSF.IO/C42CN	Young	experiment 1; experiment 2
T066	Experimental Setup	Visual Facial Camera	FireWire CCD monochrome zoom camera	The Imaging Source, Charlotte, NC	T066_visual	Structured Study Data	Open Science Framework	doi:10.17605/OSF.IO/C42CN	http://doi.org/10.17605/OSF.IO/C42CN	Young	experiment 1; experiment 2
T068	Experimental Setup	Visual Facial Camera	FireWire CCD monochrome zoom camera	The Imaging Source, Charlotte, NC	T068_visual	Structured Study Data	Open Science Framework	doi:10.17605/OSF.IO/C42CN	http://doi.org/10.17605/OSF.IO/C42CN	Old	experiment 1; experiment 2
T073	Experimental Setup	Visual Facial Camera	FireWire CCD monochrome zoom camera	The Imaging Source, Charlotte, NC	T073_visual	Structured Study Data	Open Science Framework	doi:10.17605/OSF.IO/C42CN	http://doi.org/10.17605/OSF.IO/C42CN	Old	experiment 1; experiment 2
T074	Experimental Setup	Visual Facial Camera	FireWire CCD monochrome zoom camera	The Imaging Source, Charlotte, NC	T074_visual	Structured Study Data	Open Science Framework	doi:10.17605/OSF.IO/C42CN	http://doi.org/10.17605/OSF.IO/C42CN	Old	experiment 1; experiment 2
T075	Experimental Setup	Visual Facial Camera	FireWire CCD monochrome zoom camera	The Imaging Source, Charlotte, NC	T075_visual	Structured Study Data	Open Science Framework	doi:10.17605/OSF.IO/C42CN	http://doi.org/10.17605/OSF.IO/C42CN	Old	experiment 1; experiment 2
T076	Experimental Setup	Visual Facial Camera	FireWire CCD monochrome zoom camera	The Imaging Source, Charlotte, NC	T076_visual	Structured Study Data	Open Science Framework	doi:10.17605/OSF.IO/C42CN	http://doi.org/10.17605/OSF.IO/C42CN	Old	experiment 1; experiment 2
T077	Experimental Setup	Visual Facial Camera	FireWire CCD monochrome zoom camera	The Imaging Source, Charlotte, NC	T077_visual	Structured Study Data	Open Science Framework	doi:10.17605/OSF.IO/C42CN	http://doi.org/10.17605/OSF.IO/C42CN	Old	experiment 1; experiment 2
T079	Experimental Setup	Visual Facial Camera	FireWire CCD monochrome zoom camera	The Imaging Source, Charlotte, NC	T079_visual	Structured Study Data	Open Science Framework	doi:10.17605/OSF.IO/C42CN	http://doi.org/10.17605/OSF.IO/C42CN	Young	experiment 1; experiment 2
T080	Experimental Setup	Visual Facial Camera	FireWire CCD monochrome zoom camera	The Imaging Source, Charlotte, NC	T080_visual	Structured Study Data	Open Science Framework	doi:10.17605/OSF.IO/C42CN	http://doi.org/10.17605/OSF.IO/C42CN	Young	experiment 1; experiment 2
T081	Experimental Setup	Visual Facial Camera	FireWire CCD monochrome zoom camera	The Imaging Source, Charlotte, NC	T081_visual	Structured Study Data	Open Science Framework	doi:10.17605/OSF.IO/C42CN	http://doi.org/10.17605/OSF.IO/C42CN	Young	experiment 1; experiment 2
T082	Experimental Setup	Visual Facial Camera	FireWire CCD monochrome zoom camera	The Imaging Source, Charlotte, NC	T082_visual	Structured Study Data	Open Science Framework	doi:10.17605/OSF.IO/C42CN	http://doi.org/10.17605/OSF.IO/C42CN	Young	experiment 1; experiment 2
T083	Experimental Setup	Visual Facial Camera	FireWire CCD monochrome zoom camera	The Imaging Source, Charlotte, NC	T083_visual	Structured Study Data	Open Science Framework	doi:10.17605/OSF.IO/C42CN	http://doi.org/10.17605/OSF.IO/C42CN	Old	experiment 1; experiment 2
T084	Experimental Setup	Visual Facial Camera	FireWire CCD monochrome zoom camera	The Imaging Source, Charlotte, NC	T084_visual	Structured Study Data	Open Science Framework	doi:10.17605/OSF.IO/C42CN	http://doi.org/10.17605/OSF.IO/C42CN	Old	experiment 1; experiment 2
T086	Experimental Setup	Visual Facial Camera	FireWire CCD monochrome zoom camera	The Imaging Source, Charlotte, NC	T086_visual	Structured Study Data	Open Science Framework	doi:10.17605/OSF.IO/C42CN	http://doi.org/10.17605/OSF.IO/C42CN	Old	experiment 1; experiment 2
T088	Experimental Setup	Visual Facial Camera	FireWire CCD monochrome zoom camera	The Imaging Source, Charlotte, NC	T088_visual	Structured Study Data	Open Science Framework	doi:10.17605/OSF.IO/C42CN	http://doi.org/10.17605/OSF.IO/C42CN	Old	experiment 1; experiment 2
T001	Experimental Setup	Operational Theater Camera	HD Pro Webcam C920	Logitech Newark, CA	T001_visual	Structured Study Data	Open Science Framework	doi:10.17605/OSF.IO/C42CN	http://doi.org/10.17605/OSF.IO/C42CN	Young	experiment 1; experiment 2
T002	Experimental Setup	Operational Theater Camera	HD Pro Webcam C920	Logitech Newark, CA	T002_visual	Structured Study Data	Open Science Framework	doi:10.17605/OSF.IO/C42CN	http://doi.org/10.17605/OSF.IO/C42CN	Young	experiment 1; experiment 2
T003	Experimental Setup	Operational Theater Camera	HD Pro Webcam C920	Logitech Newark, CA	T003_visual	Structured Study Data	Open Science Framework	doi:10.17605/OSF.IO/C42CN	http://doi.org/10.17605/OSF.IO/C42CN	Young	experiment 1; experiment 2
T004	Experimental Setup	Operational Theater Camera	HD Pro Webcam C920	Logitech Newark, CA	T004_visual	Structured Study Data	Open Science Framework	doi:10.17605/OSF.IO/C42CN	http://doi.org/10.17605/OSF.IO/C42CN	Young	experiment 1; experiment 2
T005	Experimental Setup	Operational Theater Camera	HD Pro Webcam C920	Logitech Newark, CA	T005_visual	Structured Study Data	Open Science Framework	doi:10.17605/OSF.IO/C42CN	http://doi.org/10.17605/OSF.IO/C42CN	Young	experiment 1; experiment 2
T006	Experimental Setup	Operational Theater Camera	HD Pro Webcam C920	Logitech Newark, CA	T006_visual	Structured Study Data	Open Science Framework	doi:10.17605/OSF.IO/C42CN	http://doi.org/10.17605/OSF.IO/C42CN	Young	experiment 1; experiment 2
T007	Experimental Setup	Operational Theater Camera	HD Pro Webcam C920	Logitech Newark, CA	T007_visual	Structured Study Data	Open Science Framework	doi:10.17605/OSF.IO/C42CN	http://doi.org/10.17605/OSF.IO/C42CN	Young	experiment 1; experiment 2
T008	Experimental Setup	Operational Theater Camera	HD Pro Webcam C920	Logitech Newark, CA	T008_visual	Structured Study Data	Open Science Framework	doi:10.17605/OSF.IO/C42CN	http://doi.org/10.17605/OSF.IO/C42CN	Young	experiment 1; experiment 2
T009	Experimental Setup	Operational Theater Camera	HD Pro Webcam C920	Logitech Newark, CA	T009_visual	Structured Study Data	Open Science Framework	doi:10.17605/OSF.IO/C42CN	http://doi.org/10.17605/OSF.IO/C42CN	Young	experiment 1; experiment 2
T010	Experimental Setup	Operational Theater Camera	HD Pro Webcam C920	Logitech Newark, CA	T010_visual	Structured Study Data	Open Science Framework	doi:10.17605/OSF.IO/C42CN	http://doi.org/10.17605/OSF.IO/C42CN	Young	experiment 1; experiment 2
T011	Experimental Setup	Operational Theater Camera	HD Pro Webcam C920	Logitech Newark, CA	T011_visual	Structured Study Data	Open Science Framework	doi:10.17605/OSF.IO/C42CN	http://doi.org/10.17605/OSF.IO/C42CN	Young	experiment 1; experiment 2
T012	Experimental Setup	Operational Theater Camera	HD Pro Webcam C920	Logitech Newark, CA	T012_visual	Structured Study Data	Open Science Framework	doi:10.17605/OSF.IO/C42CN	http://doi.org/10.17605/OSF.IO/C42CN	Young	experiment 1; experiment 2
T013	Experimental Setup	Operational Theater Camera	HD Pro Webcam C920	Logitech Newark, CA	T013_visual	Structured Study Data	Open Science Framework	doi:10.17605/OSF.IO/C42CN	http://doi.org/10.17605/OSF.IO/C42CN	Young	experiment 1; experiment 2
T014	Experimental Setup	Operational Theater Camera	HD Pro Webcam C920	Logitech Newark, CA	T014_visual	Structured Study Data	Open Science Framework	doi:10.17605/OSF.IO/C42CN	http://doi.org/10.17605/OSF.IO/C42CN	Young	experiment 1; experiment 2
T015	Experimental Setup	Operational Theater Camera	HD Pro Webcam C920	Logitech Newark, CA	T015_visual	Structured Study Data	Open Science Framework	doi:10.17605/OSF.IO/C42CN	http://doi.org/10.17605/OSF.IO/C42CN	Young	experiment 1; experiment 2
T016	Experimental Setup	Operational Theater Camera	HD Pro Webcam C920	Logitech Newark, CA	T016_visual	Structured Study Data	Open Science Framework	doi:10.17605/OSF.IO/C42CN	http://doi.org/10.17605/OSF.IO/C42CN	Young	experiment 1; experiment 2
T017	Experimental Setup	Operational Theater Camera	HD Pro Webcam C920	Logitech Newark, CA	T017_visual	Structured Study Data	Open Science Framework	doi:10.17605/OSF.IO/C42CN	http://doi.org/10.17605/OSF.IO/C42CN	Young	experiment 1; experiment 2
T018	Experimental Setup	Operational Theater Camera	HD Pro Webcam C920	Logitech Newark, CA	T018_visual	Structured Study Data	Open Science Framework	doi:10.17605/OSF.IO/C42CN	http://doi.org/10.17605/OSF.IO/C42CN	Young	experiment 1; experiment 2
T019	Experimental Setup	Operational Theater Camera	HD Pro Webcam C920	Logitech Newark, CA	T019_visual	Structured Study Data	Open Science Framework	doi:10.17605/OSF.IO/C42CN	http://doi.org/10.17605/OSF.IO/C42CN	Young	experiment 1; experiment 2
T020	Experimental Setup	Operational Theater Camera	HD Pro Webcam C920	Logitech Newark, CA	T020_visual	Structured Study Data	Open Science Framework	doi:10.17605/OSF.IO/C42CN	http://doi.org/10.17605/OSF.IO/C42CN	Young	experiment 1; experiment 2
T021	Experimental Setup	Operational Theater Camera	HD Pro Webcam C920	Logitech Newark, CA	T021_visual	Structured Study Data	Open Science Framework	doi:10.17605/OSF.IO/C42CN	http://doi.org/10.17605/OSF.IO/C42CN	Young	experiment 1; experiment 2
T022	Experimental Setup	Operational Theater Camera	HD Pro Webcam C920	Logitech Newark, CA	T022_visual	Structured Study Data	Open Science Framework	doi:10.17605/OSF.IO/C42CN	http://doi.org/10.17605/OSF.IO/C42CN	Young	experiment 1; experiment 2
T023	Experimental Setup	Operational Theater Camera	HD Pro Webcam C920	Logitech Newark, CA	T023_visual	Structured Study Data	Open Science Framework	doi:10.17605/OSF.IO/C42CN	http://doi.org/10.17605/OSF.IO/C42CN	Young	experiment 1; experiment 2
T024	Experimental Setup	Operational Theater Camera	HD Pro Webcam C920	Logitech Newark, CA	T024_visual	Structured Study Data	Open Science Framework	doi:10.17605/OSF.IO/C42CN	http://doi.org/10.17605/OSF.IO/C42CN	Young	experiment 1; experiment 2
T025	Experimental Setup	Operational Theater Camera	HD Pro Webcam C920	Logitech Newark, CA	T025_visual	Structured Study Data	Open Science Framework	doi:10.17605/OSF.IO/C42CN	http://doi.org/10.17605/OSF.IO/C42CN	Old	experiment 1; experiment 2
T026	Experimental Setup	Operational Theater Camera	HD Pro Webcam C920	Logitech Newark, CA	T026_visual	Structured Study Data	Open Science Framework	doi:10.17605/OSF.IO/C42CN	http://doi.org/10.17605/OSF.IO/C42CN	Old	experiment 1; experiment 2
T027	Experimental Setup	Operational Theater Camera	HD Pro Webcam C920	Logitech Newark, CA	T027_visual	Structured Study Data	Open Science Framework	doi:10.17605/OSF.IO/C42CN	http://doi.org/10.17605/OSF.IO/C42CN	Old	experiment 1; experiment 2
T028	Experimental Setup	Operational Theater Camera	HD Pro Webcam C920	Logitech Newark, CA	T028_visual	Structured Study Data	Open Science Framework	doi:10.17605/OSF.IO/C42CN	http://doi.org/10.17605/OSF.IO/C42CN	Old	experiment 1; experiment 2
T029	Experimental Setup	Operational Theater Camera	HD Pro Webcam C920	Logitech Newark, CA	T029_visual	Structured Study Data	Open Science Framework	doi:10.17605/OSF.IO/C42CN	http://doi.org/10.17605/OSF.IO/C42CN	Old	experiment 1; experiment 2
T031	Experimental Setup	Operational Theater Camera	HD Pro Webcam C920	Logitech Newark, CA	T031_visual	Structured Study Data	Open Science Framework	doi:10.17605/OSF.IO/C42CN	http://doi.org/10.17605/OSF.IO/C42CN	Old	experiment 1; experiment 2
T032	Experimental Setup	Operational Theater Camera	HD Pro Webcam C920	Logitech Newark, CA	T032_visual	Structured Study Data	Open Science Framework	doi:10.17605/OSF.IO/C42CN	http://doi.org/10.17605/OSF.IO/C42CN	Old	experiment 1; experiment 2
T033	Experimental Setup	Operational Theater Camera	HD Pro Webcam C920	Logitech Newark, CA	T033_visual	Structured Study Data	Open Science Framework	doi:10.17605/OSF.IO/C42CN	http://doi.org/10.17605/OSF.IO/C42CN	Old	experiment 1; experiment 2
T034	Experimental Setup	Operational Theater Camera	HD Pro Webcam C920	Logitech Newark, CA	T034_visual	Structured Study Data	Open Science Framework	doi:10.17605/OSF.IO/C42CN	http://doi.org/10.17605/OSF.IO/C42CN	Old	experiment 1; experiment 2
T035	Experimental Setup	Operational Theater Camera	HD Pro Webcam C920	Logitech Newark, CA	T035_visual	Structured Study Data	Open Science Framework	doi:10.17605/OSF.IO/C42CN	http://doi.org/10.17605/OSF.IO/C42CN	Old	experiment 1; experiment 2
T036	Experimental Setup	Operational Theater Camera	HD Pro Webcam C920	Logitech Newark, CA	T036_visual	Structured Study Data	Open Science Framework	doi:10.17605/OSF.IO/C42CN	http://doi.org/10.17605/OSF.IO/C42CN	Old	experiment 1; experiment 2
T038	Experimental Setup	Operational Theater Camera	HD Pro Webcam C920	Logitech Newark, CA	T038_visual	Structured Study Data	Open Science Framework	doi:10.17605/OSF.IO/C42CN	http://doi.org/10.17605/OSF.IO/C42CN	Old	experiment 1; experiment 2
T039	Experimental Setup	Operational Theater Camera	HD Pro Webcam C920	Logitech Newark, CA	T039_visual	Structured Study Data	Open Science Framework	doi:10.17605/OSF.IO/C42CN	http://doi.org/10.17605/OSF.IO/C42CN	Old	experiment 1; experiment 2
T040	Experimental Setup	Operational Theater Camera	HD Pro Webcam C920	Logitech Newark, CA	T040_visual	Structured Study Data	Open Science Framework	doi:10.17605/OSF.IO/C42CN	http://doi.org/10.17605/OSF.IO/C42CN	Old	experiment 1; experiment 2
T041	Experimental Setup	Operational Theater Camera	HD Pro Webcam C920	Logitech Newark, CA	T041_visual	Structured Study Data	Open Science Framework	doi:10.17605/OSF.IO/C42CN	http://doi.org/10.17605/OSF.IO/C42CN	Old	experiment 1; experiment 2
T042	Experimental Setup	Operational Theater Camera	HD Pro Webcam C920	Logitech Newark, CA	T042_visual	Structured Study Data	Open Science Framework	doi:10.17605/OSF.IO/C42CN	http://doi.org/10.17605/OSF.IO/C42CN	Old	experiment 1; experiment 2
T043	Experimental Setup	Operational Theater Camera	HD Pro Webcam C920	Logitech Newark, CA	T043_visual	Structured Study Data	Open Science Framework	doi:10.17605/OSF.IO/C42CN	http://doi.org/10.17605/OSF.IO/C42CN	Old	experiment 1; experiment 2
T044	Experimental Setup	Operational Theater Camera	HD Pro Webcam C920	Logitech Newark, CA	T044_visual	Structured Study Data	Open Science Framework	doi:10.17605/OSF.IO/C42CN	http://doi.org/10.17605/OSF.IO/C42CN	Old	experiment 1; experiment 2
T045	Experimental Setup	Operational Theater Camera	HD Pro Webcam C920	Logitech Newark, CA	T045_visual	Structured Study Data	Open Science Framework	doi:10.17605/OSF.IO/C42CN	http://doi.org/10.17605/OSF.IO/C42CN	Old	experiment 1; experiment 2
T046	Experimental Setup	Operational Theater Camera	HD Pro Webcam C920	Logitech Newark, CA	T046_visual	Structured Study Data	Open Science Framework	doi:10.17605/OSF.IO/C42CN	http://doi.org/10.17605/OSF.IO/C42CN	Old	experiment 1; experiment 2
T047	Experimental Setup	Operational Theater Camera	HD Pro Webcam C920	Logitech Newark, CA	T047_visual	Structured Study Data	Open Science Framework	doi:10.17605/OSF.IO/C42CN	http://doi.org/10.17605/OSF.IO/C42CN	Old	experiment 1; experiment 2
T050	Experimental Setup	Operational Theater Camera	HD Pro Webcam C920	Logitech Newark, CA	T050_visual	Structured Study Data	Open Science Framework	doi:10.17605/OSF.IO/C42CN	http://doi.org/10.17605/OSF.IO/C42CN	Old	experiment 1; experiment 2
T051	Experimental Setup	Operational Theater Camera	HD Pro Webcam C920	Logitech Newark, CA	T051_visual	Structured Study Data	Open Science Framework	doi:10.17605/OSF.IO/C42CN	http://doi.org/10.17605/OSF.IO/C42CN	Old	experiment 1; experiment 2
T054	Experimental Setup	Operational Theater Camera	HD Pro Webcam C920	Logitech Newark, CA	T054_visual	Structured Study Data	Open Science Framework	doi:10.17605/OSF.IO/C42CN	http://doi.org/10.17605/OSF.IO/C42CN	Old	experiment 1; experiment 2
T055	Experimental Setup	Operational Theater Camera	HD Pro Webcam C920	Logitech Newark, CA	T055_visual	Structured Study Data	Open Science Framework	doi:10.17605/OSF.IO/C42CN	http://doi.org/10.17605/OSF.IO/C42CN	Young	experiment 1; experiment 2
T060	Experimental Setup	Operational Theater Camera	HD Pro Webcam C920	Logitech Newark, CA	T060_visual	Structured Study Data	Open Science Framework	doi:10.17605/OSF.IO/C42CN	http://doi.org/10.17605/OSF.IO/C42CN	Young	experiment 1; experiment 2
T061	Experimental Setup	Operational Theater Camera	HD Pro Webcam C920	Logitech Newark, CA	T061_visual	Structured Study Data	Open Science Framework	doi:10.17605/OSF.IO/C42CN	http://doi.org/10.17605/OSF.IO/C42CN	Young	experiment 1; experiment 2
T062	Experimental Setup	Operational Theater Camera	HD Pro Webcam C920	Logitech Newark, CA	T062_visual	Structured Study Data	Open Science Framework	doi:10.17605/OSF.IO/C42CN	http://doi.org/10.17605/OSF.IO/C42CN	Young	experiment 1; experiment 2
T064	Experimental Setup	Operational Theater Camera	HD Pro Webcam C920	Logitech Newark, CA	T064_visual	Structured Study Data	Open Science Framework	doi:10.17605/OSF.IO/C42CN	http://doi.org/10.17605/OSF.IO/C42CN	Young	experiment 1; experiment 2
T066	Experimental Setup	Operational Theater Camera	HD Pro Webcam C920	Logitech Newark, CA	T066_visual	Structured Study Data	Open Science Framework	doi:10.17605/OSF.IO/C42CN	http://doi.org/10.17605/OSF.IO/C42CN	Young	experiment 1; experiment 2
T068	Experimental Setup	Operational Theater Camera	HD Pro Webcam C920	Logitech Newark, CA	T068_visual	Structured Study Data	Open Science Framework	doi:10.17605/OSF.IO/C42CN	http://doi.org/10.17605/OSF.IO/C42CN	Old	experiment 1; experiment 2
T073	Experimental Setup	Operational Theater Camera	HD Pro Webcam C920	Logitech Newark, CA	T073_visual	Structured Study Data	Open Science Framework	doi:10.17605/OSF.IO/C42CN	http://doi.org/10.17605/OSF.IO/C42CN	Old	experiment 1; experiment 2
T074	Experimental Setup	Operational Theater Camera	HD Pro Webcam C920	Logitech Newark, CA	T074_visual	Structured Study Data	Open Science Framework	doi:10.17605/OSF.IO/C42CN	http://doi.org/10.17605/OSF.IO/C42CN	Old	experiment 1; experiment 2
T075	Experimental Setup	Operational Theater Camera	HD Pro Webcam C920	Logitech Newark, CA	T075_visual	Structured Study Data	Open Science Framework	doi:10.17605/OSF.IO/C42CN	http://doi.org/10.17605/OSF.IO/C42CN	Old	experiment 1; experiment 2
T076	Experimental Setup	Operational Theater Camera	HD Pro Webcam C920	Logitech Newark, CA	T076_visual	Structured Study Data	Open Science Framework	doi:10.17605/OSF.IO/C42CN	http://doi.org/10.17605/OSF.IO/C42CN	Old	experiment 1; experiment 2
T077	Experimental Setup	Operational Theater Camera	HD Pro Webcam C920	Logitech Newark, CA	T077_visual	Structured Study Data	Open Science Framework	doi:10.17605/OSF.IO/C42CN	http://doi.org/10.17605/OSF.IO/C42CN	Old	experiment 1; experiment 2
T079	Experimental Setup	Operational Theater Camera	HD Pro Webcam C920	Logitech Newark, CA	T079_visual	Structured Study Data	Open Science Framework	doi:10.17605/OSF.IO/C42CN	http://doi.org/10.17605/OSF.IO/C42CN	Young	experiment 1; experiment 2
T080	Experimental Setup	Operational Theater Camera	HD Pro Webcam C920	Logitech Newark, CA	T080_visual	Structured Study Data	Open Science Framework	doi:10.17605/OSF.IO/C42CN	http://doi.org/10.17605/OSF.IO/C42CN	Young	experiment 1; experiment 2
T081	Experimental Setup	Operational Theater Camera	HD Pro Webcam C920	Logitech Newark, CA	T081_visual	Structured Study Data	Open Science Framework	doi:10.17605/OSF.IO/C42CN	http://doi.org/10.17605/OSF.IO/C42CN	Young	experiment 1; experiment 2
T082	Experimental Setup	Operational Theater Camera	HD Pro Webcam C920	Logitech Newark, CA	T082_visual	Structured Study Data	Open Science Framework	doi:10.17605/OSF.IO/C42CN	http://doi.org/10.17605/OSF.IO/C42CN	Young	experiment 1; experiment 2
T083	Experimental Setup	Operational Theater Camera	HD Pro Webcam C920	Logitech Newark, CA	T083_visual	Structured Study Data	Open Science Framework	doi:10.17605/OSF.IO/C42CN	http://doi.org/10.17605/OSF.IO/C42CN	Old	experiment 1; experiment 2
T084	Experimental Setup	Operational Theater Camera	HD Pro Webcam C920	Logitech Newark, CA	T084_visual	Structured Study Data	Open Science Framework	doi:10.17605/OSF.IO/C42CN	http://doi.org/10.17605/OSF.IO/C42CN	Old	experiment 1; experiment 2
T086	Experimental Setup	Operational Theater Camera	HD Pro Webcam C920	Logitech Newark, CA	T086_visual	Structured Study Data	Open Science Framework	doi:10.17605/OSF.IO/C42CN	http://doi.org/10.17605/OSF.IO/C42CN	Old	experiment 1; experiment 2
T088	Experimental Setup	Operational Theater Camera	HD Pro Webcam C920	Logitech Newark, CA	T088_visual	Structured Study Data	Open Science Framework	doi:10.17605/OSF.IO/C42CN	http://doi.org/10.17605/OSF.IO/C42CN	Old	experiment 1; experiment 2
