# Supplementary material for: A multimodal dataset for various forms of distracted driving
Source: Sci Data. 2017 Aug 15;4:170110. doi: 10.1038/sdata.2017.110 (PMC5827115; doi:10.1038/sdata.2017.110)
Supplement: Supplementary file 1 [file sdata2017110-isa1.zip › a_physiological_Pavlidis.txt]

Sample Name	Protocol REF	Protocol REF	Parameter Value[instrument]	Parameter Value[manufacturer]	Assay Name	Raw Data File	Comment[Data Repository]	Comment[Data Record Accession]	Comment[Data Record URI]	Protocol REF	Derived Data File	Comment[Data Repository]	Comment[Data Record Accession]	Comment[Data Record URI]	Factor Value[age cohort]	Factor Value[experimental condition]
T001	Experimental Setup	Palm EDA Sensor	Shimmer3 GSR sensor	Shimmer, Dublin, Ireland	T001_palm EDA	Structured Study Data	Open Science Framework	doi:10.17605/OSF.IO/C42CN	http://doi.org/10.17605/OSF.IO/C42CN	Quantitative variable reformatting	R-Friendly Study Data	Open Science Framework	doi:10.17605/OSF.IO/C42CN	http://doi.org/10.17605/OSF.IO/C42CN	Young	experiment 1; experiment 2
T002	Experimental Setup	Palm EDA Sensor	Shimmer3 GSR sensor	Shimmer, Dublin, Ireland	T002_palm EDA	Structured Study Data	Open Science Framework	doi:10.17605/OSF.IO/C42CN	http://doi.org/10.17605/OSF.IO/C42CN	Quantitative variable reformatting	R-Friendly Study Data	Open Science Framework	doi:10.17605/OSF.IO/C42CN	http://doi.org/10.17605/OSF.IO/C42CN	Young	experiment 1; experiment 2
T003	Experimental Setup	Palm EDA Sensor	Shimmer3 GSR sensor	Shimmer, Dublin, Ireland	T003_palm EDA	Structured Study Data	Open Science Framework	doi:10.17605/OSF.IO/C42CN	http://doi.org/10.17605/OSF.IO/C42CN	Quantitative variable reformatting	R-Friendly Study Data	Open Science Framework	doi:10.17605/OSF.IO/C42CN	http://doi.org/10.17605/OSF.IO/C42CN	Young	experiment 1; experiment 2
T004	Experimental Setup	Palm EDA Sensor	Shimmer3 GSR sensor	Shimmer, Dublin, Ireland	T004_palm EDA	Structured Study Data	Open Science Framework	doi:10.17605/OSF.IO/C42CN	http://doi.org/10.17605/OSF.IO/C42CN	Quantitative variable reformatting	R-Friendly Study Data	Open Science Framework	doi:10.17605/OSF.IO/C42CN	http://doi.org/10.17605/OSF.IO/C42CN	Young	experiment 1; experiment 2
T005	Experimental Setup	Palm EDA Sensor	Shimmer3 GSR sensor	Shimmer, Dublin, Ireland	T005_palm EDA	Structured Study Data	Open Science Framework	doi:10.17605/OSF.IO/C42CN	http://doi.org/10.17605/OSF.IO/C42CN	Quantitative variable reformatting	R-Friendly Study Data	Open Science Framework	doi:10.17605/OSF.IO/C42CN	http://doi.org/10.17605/OSF.IO/C42CN	Young	experiment 1; experiment 2
T006	Experimental Setup	Palm EDA Sensor	Shimmer3 GSR sensor	Shimmer, Dublin, Ireland	T006_palm EDA	Structured Study Data	Open Science Framework	doi:10.17605/OSF.IO/C42CN	http://doi.org/10.17605/OSF.IO/C42CN	Quantitative variable reformatting	R-Friendly Study Data	Open Science Framework	doi:10.17605/OSF.IO/C42CN	http://doi.org/10.17605/OSF.IO/C42CN	Young	experiment 1; experiment 2
T007	Experimental Setup	Palm EDA Sensor	Shimmer3 GSR sensor	Shimmer, Dublin, Ireland	T007_palm EDA	Structured Study Data	Open Science Framework	doi:10.17605/OSF.IO/C42CN	http://doi.org/10.17605/OSF.IO/C42CN	Quantitative variable reformatting	R-Friendly Study Data	Open Science Framework	doi:10.17605/OSF.IO/C42CN	http://doi.org/10.17605/OSF.IO/C42CN	Young	experiment 1; experiment 2
T008	Experimental Setup	Palm EDA Sensor	Shimmer3 GSR sensor	Shimmer, Dublin, Ireland	T008_palm EDA	Structured Study Data	Open Science Framework	doi:10.17605/OSF.IO/C42CN	http://doi.org/10.17605/OSF.IO/C42CN	Quantitative variable reformatting	R-Friendly Study Data	Open Science Framework	doi:10.17605/OSF.IO/C42CN	http://doi.org/10.17605/OSF.IO/C42CN	Young	experiment 1; experiment 2
T009	Experimental Setup	Palm EDA Sensor	Shimmer3 GSR sensor	Shimmer, Dublin, Ireland	T009_palm EDA	Structured Study Data	Open Science Framework	doi:10.17605/OSF.IO/C42CN	http://doi.org/10.17605/OSF.IO/C42CN	Quantitative variable reformatting	R-Friendly Study Data	Open Science Framework	doi:10.17605/OSF.IO/C42CN	http://doi.org/10.17605/OSF.IO/C42CN	Young	experiment 1; experiment 2
T010	Experimental Setup	Palm EDA Sensor	Shimmer3 GSR sensor	Shimmer, Dublin, Ireland	T010_palm EDA	Structured Study Data	Open Science Framework	doi:10.17605/OSF.IO/C42CN	http://doi.org/10.17605/OSF.IO/C42CN	Quantitative variable reformatting	R-Friendly Study Data	Open Science Framework	doi:10.17605/OSF.IO/C42CN	http://doi.org/10.17605/OSF.IO/C42CN	Young	experiment 1; experiment 2
T011	Experimental Setup	Palm EDA Sensor	Shimmer3 GSR sensor	Shimmer, Dublin, Ireland	T011_palm EDA	Structured Study Data	Open Science Framework	doi:10.17605/OSF.IO/C42CN	http://doi.org/10.17605/OSF.IO/C42CN	Quantitative variable reformatting	R-Friendly Study Data	Open Science Framework	doi:10.17605/OSF.IO/C42CN	http://doi.org/10.17605/OSF.IO/C42CN	Young	experiment 1; experiment 2
T012	Experimental Setup	Palm EDA Sensor	Shimmer3 GSR sensor	Shimmer, Dublin, Ireland	T012_palm EDA	Structured Study Data	Open Science Framework	doi:10.17605/OSF.IO/C42CN	http://doi.org/10.17605/OSF.IO/C42CN	Quantitative variable reformatting	R-Friendly Study Data	Open Science Framework	doi:10.17605/OSF.IO/C42CN	http://doi.org/10.17605/OSF.IO/C42CN	Young	experiment 1; experiment 2
T013	Experimental Setup	Palm EDA Sensor	Shimmer3 GSR sensor	Shimmer, Dublin, Ireland	T013_palm EDA	Structured Study Data	Open Science Framework	doi:10.17605/OSF.IO/C42CN	http://doi.org/10.17605/OSF.IO/C42CN	Quantitative variable reformatting	R-Friendly Study Data	Open Science Framework	doi:10.17605/OSF.IO/C42CN	http://doi.org/10.17605/OSF.IO/C42CN	Young	experiment 1; experiment 2
T014	Experimental Setup	Palm EDA Sensor	Shimmer3 GSR sensor	Shimmer, Dublin, Ireland	T014_palm EDA	Structured Study Data	Open Science Framework	doi:10.17605/OSF.IO/C42CN	http://doi.org/10.17605/OSF.IO/C42CN	Quantitative variable reformatting	R-Friendly Study Data	Open Science Framework	doi:10.17605/OSF.IO/C42CN	http://doi.org/10.17605/OSF.IO/C42CN	Young	experiment 1; experiment 2
T015	Experimental Setup	Palm EDA Sensor	Shimmer3 GSR sensor	Shimmer, Dublin, Ireland	T015_palm EDA	Structured Study Data	Open Science Framework	doi:10.17605/OSF.IO/C42CN	http://doi.org/10.17605/OSF.IO/C42CN	Quantitative variable reformatting	R-Friendly Study Data	Open Science Framework	doi:10.17605/OSF.IO/C42CN	http://doi.org/10.17605/OSF.IO/C42CN	Young	experiment 1; experiment 2
T016	Experimental Setup	Palm EDA Sensor	Shimmer3 GSR sensor	Shimmer, Dublin, Ireland	T016_palm EDA	Structured Study Data	Open Science Framework	doi:10.17605/OSF.IO/C42CN	http://doi.org/10.17605/OSF.IO/C42CN	Quantitative variable reformatting	R-Friendly Study Data	Open Science Framework	doi:10.17605/OSF.IO/C42CN	http://doi.org/10.17605/OSF.IO/C42CN	Young	experiment 1; experiment 2
T017	Experimental Setup	Palm EDA Sensor	Shimmer3 GSR sensor	Shimmer, Dublin, Ireland	T017_palm EDA	Structured Study Data	Open Science Framework	doi:10.17605/OSF.IO/C42CN	http://doi.org/10.17605/OSF.IO/C42CN	Quantitative variable reformatting	R-Friendly Study Data	Open Science Framework	doi:10.17605/OSF.IO/C42CN	http://doi.org/10.17605/OSF.IO/C42CN	Young	experiment 1; experiment 2
T018	Experimental Setup	Palm EDA Sensor	Shimmer3 GSR sensor	Shimmer, Dublin, Ireland	T018_palm EDA	Structured Study Data	Open Science Framework	doi:10.17605/OSF.IO/C42CN	http://doi.org/10.17605/OSF.IO/C42CN	Quantitative variable reformatting	R-Friendly Study Data	Open Science Framework	doi:10.17605/OSF.IO/C42CN	http://doi.org/10.17605/OSF.IO/C42CN	Young	experiment 1; experiment 2
T019	Experimental Setup	Palm EDA Sensor	Shimmer3 GSR sensor	Shimmer, Dublin, Ireland	T019_palm EDA	Structured Study Data	Open Science Framework	doi:10.17605/OSF.IO/C42CN	http://doi.org/10.17605/OSF.IO/C42CN	Quantitative variable reformatting	R-Friendly Study Data	Open Science Framework	doi:10.17605/OSF.IO/C42CN	http://doi.org/10.17605/OSF.IO/C42CN	Young	experiment 1; experiment 2
T020	Experimental Setup	Palm EDA Sensor	Shimmer3 GSR sensor	Shimmer, Dublin, Ireland	T020_palm EDA	Structured Study Data	Open Science Framework	doi:10.17605/OSF.IO/C42CN	http://doi.org/10.17605/OSF.IO/C42CN	Quantitative variable reformatting	R-Friendly Study Data	Open Science Framework	doi:10.17605/OSF.IO/C42CN	http://doi.org/10.17605/OSF.IO/C42CN	Young	experiment 1; experiment 2
T021	Experimental Setup	Palm EDA Sensor	Shimmer3 GSR sensor	Shimmer, Dublin, Ireland	T021_palm EDA	Structured Study Data	Open Science Framework	doi:10.17605/OSF.IO/C42CN	http://doi.org/10.17605/OSF.IO/C42CN	Quantitative variable reformatting	R-Friendly Study Data	Open Science Framework	doi:10.17605/OSF.IO/C42CN	http://doi.org/10.17605/OSF.IO/C42CN	Young	experiment 1; experiment 2
T022	Experimental Setup	Palm EDA Sensor	Shimmer3 GSR sensor	Shimmer, Dublin, Ireland	T022_palm EDA	Structured Study Data	Open Science Framework	doi:10.17605/OSF.IO/C42CN	http://doi.org/10.17605/OSF.IO/C42CN	Quantitative variable reformatting	R-Friendly Study Data	Open Science Framework	doi:10.17605/OSF.IO/C42CN	http://doi.org/10.17605/OSF.IO/C42CN	Young	experiment 1; experiment 2
T023	Experimental Setup	Palm EDA Sensor	Shimmer3 GSR sensor	Shimmer, Dublin, Ireland	T023_palm EDA	Structured Study Data	Open Science Framework	doi:10.17605/OSF.IO/C42CN	http://doi.org/10.17605/OSF.IO/C42CN	Quantitative variable reformatting	R-Friendly Study Data	Open Science Framework	doi:10.17605/OSF.IO/C42CN	http://doi.org/10.17605/OSF.IO/C42CN	Young	experiment 1; experiment 2
T024	Experimental Setup	Palm EDA Sensor	Shimmer3 GSR sensor	Shimmer, Dublin, Ireland	T024_palm EDA	Structured Study Data	Open Science Framework	doi:10.17605/OSF.IO/C42CN	http://doi.org/10.17605/OSF.IO/C42CN	Quantitative variable reformatting	R-Friendly Study Data	Open Science Framework	doi:10.17605/OSF.IO/C42CN	http://doi.org/10.17605/OSF.IO/C42CN	Young	experiment 1; experiment 2
T025	Experimental Setup	Palm EDA Sensor	Shimmer3 GSR sensor	Shimmer, Dublin, Ireland	T025_palm EDA	Structured Study Data	Open Science Framework	doi:10.17605/OSF.IO/C42CN	http://doi.org/10.17605/OSF.IO/C42CN	Quantitative variable reformatting	R-Friendly Study Data	Open Science Framework	doi:10.17605/OSF.IO/C42CN	http://doi.org/10.17605/OSF.IO/C42CN	Old	experiment 1; experiment 2
T026	Experimental Setup	Palm EDA Sensor	Shimmer3 GSR sensor	Shimmer, Dublin, Ireland	T026_palm EDA	Structured Study Data	Open Science Framework	doi:10.17605/OSF.IO/C42CN	http://doi.org/10.17605/OSF.IO/C42CN	Quantitative variable reformatting	R-Friendly Study Data	Open Science Framework	doi:10.17605/OSF.IO/C42CN	http://doi.org/10.17605/OSF.IO/C42CN	Old	experiment 1; experiment 2
T027	Experimental Setup	Palm EDA Sensor	Shimmer3 GSR sensor	Shimmer, Dublin, Ireland	T027_palm EDA	Structured Study Data	Open Science Framework	doi:10.17605/OSF.IO/C42CN	http://doi.org/10.17605/OSF.IO/C42CN	Quantitative variable reformatting	R-Friendly Study Data	Open Science Framework	doi:10.17605/OSF.IO/C42CN	http://doi.org/10.17605/OSF.IO/C42CN	Old	experiment 1; experiment 2
T028	Experimental Setup	Palm EDA Sensor	Shimmer3 GSR sensor	Shimmer, Dublin, Ireland	T028_palm EDA	Structured Study Data	Open Science Framework	doi:10.17605/OSF.IO/C42CN	http://doi.org/10.17605/OSF.IO/C42CN	Quantitative variable reformatting	R-Friendly Study Data	Open Science Framework	doi:10.17605/OSF.IO/C42CN	http://doi.org/10.17605/OSF.IO/C42CN	Old	experiment 1; experiment 2
T029	Experimental Setup	Palm EDA Sensor	Shimmer3 GSR sensor	Shimmer, Dublin, Ireland	T029_palm EDA	Structured Study Data	Open Science Framework	doi:10.17605/OSF.IO/C42CN	http://doi.org/10.17605/OSF.IO/C42CN	Quantitative variable reformatting	R-Friendly Study Data	Open Science Framework	doi:10.17605/OSF.IO/C42CN	http://doi.org/10.17605/OSF.IO/C42CN	Old	experiment 1; experiment 2
T031	Experimental Setup	Palm EDA Sensor	Shimmer3 GSR sensor	Shimmer, Dublin, Ireland	T031_palm EDA	Structured Study Data	Open Science Framework	doi:10.17605/OSF.IO/C42CN	http://doi.org/10.17605/OSF.IO/C42CN	Quantitative variable reformatting	R-Friendly Study Data	Open Science Framework	doi:10.17605/OSF.IO/C42CN	http://doi.org/10.17605/OSF.IO/C42CN	Old	experiment 1; experiment 2
T032	Experimental Setup	Palm EDA Sensor	Shimmer3 GSR sensor	Shimmer, Dublin, Ireland	T032_palm EDA	Structured Study Data	Open Science Framework	doi:10.17605/OSF.IO/C42CN	http://doi.org/10.17605/OSF.IO/C42CN	Quantitative variable reformatting	R-Friendly Study Data	Open Science Framework	doi:10.17605/OSF.IO/C42CN	http://doi.org/10.17605/OSF.IO/C42CN	Old	experiment 1; experiment 2
T033	Experimental Setup	Palm EDA Sensor	Shimmer3 GSR sensor	Shimmer, Dublin, Ireland	T033_palm EDA	Structured Study Data	Open Science Framework	doi:10.17605/OSF.IO/C42CN	http://doi.org/10.17605/OSF.IO/C42CN	Quantitative variable reformatting	R-Friendly Study Data	Open Science Framework	doi:10.17605/OSF.IO/C42CN	http://doi.org/10.17605/OSF.IO/C42CN	Old	experiment 1; experiment 2
T034	Experimental Setup	Palm EDA Sensor	Shimmer3 GSR sensor	Shimmer, Dublin, Ireland	T034_palm EDA	Structured Study Data	Open Science Framework	doi:10.17605/OSF.IO/C42CN	http://doi.org/10.17605/OSF.IO/C42CN	Quantitative variable reformatting	R-Friendly Study Data	Open Science Framework	doi:10.17605/OSF.IO/C42CN	http://doi.org/10.17605/OSF.IO/C42CN	Old	experiment 1; experiment 2
T035	Experimental Setup	Palm EDA Sensor	Shimmer3 GSR sensor	Shimmer, Dublin, Ireland	T035_palm EDA	Structured Study Data	Open Science Framework	doi:10.17605/OSF.IO/C42CN	http://doi.org/10.17605/OSF.IO/C42CN	Quantitative variable reformatting	R-Friendly Study Data	Open Science Framework	doi:10.17605/OSF.IO/C42CN	http://doi.org/10.17605/OSF.IO/C42CN	Old	experiment 1; experiment 2
T036	Experimental Setup	Palm EDA Sensor	Shimmer3 GSR sensor	Shimmer, Dublin, Ireland	T036_palm EDA	Structured Study Data	Open Science Framework	doi:10.17605/OSF.IO/C42CN	http://doi.org/10.17605/OSF.IO/C42CN	Quantitative variable reformatting	R-Friendly Study Data	Open Science Framework	doi:10.17605/OSF.IO/C42CN	http://doi.org/10.17605/OSF.IO/C42CN	Old	experiment 1; experiment 2
T038	Experimental Setup	Palm EDA Sensor	Shimmer3 GSR sensor	Shimmer, Dublin, Ireland	T038_palm EDA	Structured Study Data	Open Science Framework	doi:10.17605/OSF.IO/C42CN	http://doi.org/10.17605/OSF.IO/C42CN	Quantitative variable reformatting	R-Friendly Study Data	Open Science Framework	doi:10.17605/OSF.IO/C42CN	http://doi.org/10.17605/OSF.IO/C42CN	Old	experiment 1; experiment 2
T039	Experimental Setup	Palm EDA Sensor	Shimmer3 GSR sensor	Shimmer, Dublin, Ireland	T039_palm EDA	Structured Study Data	Open Science Framework	doi:10.17605/OSF.IO/C42CN	http://doi.org/10.17605/OSF.IO/C42CN	Quantitative variable reformatting	R-Friendly Study Data	Open Science Framework	doi:10.17605/OSF.IO/C42CN	http://doi.org/10.17605/OSF.IO/C42CN	Old	experiment 1; experiment 2
T040	Experimental Setup	Palm EDA Sensor	Shimmer3 GSR sensor	Shimmer, Dublin, Ireland	T040_palm EDA	Structured Study Data	Open Science Framework	doi:10.17605/OSF.IO/C42CN	http://doi.org/10.17605/OSF.IO/C42CN	Quantitative variable reformatting	R-Friendly Study Data	Open Science Framework	doi:10.17605/OSF.IO/C42CN	http://doi.org/10.17605/OSF.IO/C42CN	Old	experiment 1; experiment 2
T041	Experimental Setup	Palm EDA Sensor	Shimmer3 GSR sensor	Shimmer, Dublin, Ireland	T041_palm EDA	Structured Study Data	Open Science Framework	doi:10.17605/OSF.IO/C42CN	http://doi.org/10.17605/OSF.IO/C42CN	Quantitative variable reformatting	R-Friendly Study Data	Open Science Framework	doi:10.17605/OSF.IO/C42CN	http://doi.org/10.17605/OSF.IO/C42CN	Old	experiment 1; experiment 2
T042	Experimental Setup	Palm EDA Sensor	Shimmer3 GSR sensor	Shimmer, Dublin, Ireland	T042_palm EDA	Structured Study Data	Open Science Framework	doi:10.17605/OSF.IO/C42CN	http://doi.org/10.17605/OSF.IO/C42CN	Quantitative variable reformatting	R-Friendly Study Data	Open Science Framework	doi:10.17605/OSF.IO/C42CN	http://doi.org/10.17605/OSF.IO/C42CN	Old	experiment 1; experiment 2
T043	Experimental Setup	Palm EDA Sensor	Shimmer3 GSR sensor	Shimmer, Dublin, Ireland	T043_palm EDA	Structured Study Data	Open Science Framework	doi:10.17605/OSF.IO/C42CN	http://doi.org/10.17605/OSF.IO/C42CN	Quantitative variable reformatting	R-Friendly Study Data	Open Science Framework	doi:10.17605/OSF.IO/C42CN	http://doi.org/10.17605/OSF.IO/C42CN	Old	experiment 1; experiment 2
T044	Experimental Setup	Palm EDA Sensor	Shimmer3 GSR sensor	Shimmer, Dublin, Ireland	T044_palm EDA	Structured Study Data	Open Science Framework	doi:10.17605/OSF.IO/C42CN	http://doi.org/10.17605/OSF.IO/C42CN	Quantitative variable reformatting	R-Friendly Study Data	Open Science Framework	doi:10.17605/OSF.IO/C42CN	http://doi.org/10.17605/OSF.IO/C42CN	Old	experiment 1; experiment 2
T045	Experimental Setup	Palm EDA Sensor	Shimmer3 GSR sensor	Shimmer, Dublin, Ireland	T045_palm EDA	Structured Study Data	Open Science Framework	doi:10.17605/OSF.IO/C42CN	http://doi.org/10.17605/OSF.IO/C42CN	Quantitative variable reformatting	R-Friendly Study Data	Open Science Framework	doi:10.17605/OSF.IO/C42CN	http://doi.org/10.17605/OSF.IO/C42CN	Old	experiment 1; experiment 2
T046	Experimental Setup	Palm EDA Sensor	Shimmer3 GSR sensor	Shimmer, Dublin, Ireland	T046_palm EDA	Structured Study Data	Open Science Framework	doi:10.17605/OSF.IO/C42CN	http://doi.org/10.17605/OSF.IO/C42CN	Quantitative variable reformatting	R-Friendly Study Data	Open Science Framework	doi:10.17605/OSF.IO/C42CN	http://doi.org/10.17605/OSF.IO/C42CN	Old	experiment 1; experiment 2
T047	Experimental Setup	Palm EDA Sensor	Shimmer3 GSR sensor	Shimmer, Dublin, Ireland	T047_palm EDA	Structured Study Data	Open Science Framework	doi:10.17605/OSF.IO/C42CN	http://doi.org/10.17605/OSF.IO/C42CN	Quantitative variable reformatting	R-Friendly Study Data	Open Science Framework	doi:10.17605/OSF.IO/C42CN	http://doi.org/10.17605/OSF.IO/C42CN	Old	experiment 1; experiment 2
T050	Experimental Setup	Palm EDA Sensor	Shimmer3 GSR sensor	Shimmer, Dublin, Ireland	T050_palm EDA	Structured Study Data	Open Science Framework	doi:10.17605/OSF.IO/C42CN	http://doi.org/10.17605/OSF.IO/C42CN	Quantitative variable reformatting	R-Friendly Study Data	Open Science Framework	doi:10.17605/OSF.IO/C42CN	http://doi.org/10.17605/OSF.IO/C42CN	Old	experiment 1; experiment 2
T051	Experimental Setup	Palm EDA Sensor	Shimmer3 GSR sensor	Shimmer, Dublin, Ireland	T051_palm EDA	Structured Study Data	Open Science Framework	doi:10.17605/OSF.IO/C42CN	http://doi.org/10.17605/OSF.IO/C42CN	Quantitative variable reformatting	R-Friendly Study Data	Open Science Framework	doi:10.17605/OSF.IO/C42CN	http://doi.org/10.17605/OSF.IO/C42CN	Old	experiment 1; experiment 2
T054	Experimental Setup	Palm EDA Sensor	Shimmer3 GSR sensor	Shimmer, Dublin, Ireland	T054_palm EDA	Structured Study Data	Open Science Framework	doi:10.17605/OSF.IO/C42CN	http://doi.org/10.17605/OSF.IO/C42CN	Quantitative variable reformatting	R-Friendly Study Data	Open Science Framework	doi:10.17605/OSF.IO/C42CN	http://doi.org/10.17605/OSF.IO/C42CN	Old	experiment 1; experiment 2
T055	Experimental Setup	Palm EDA Sensor	Shimmer3 GSR sensor	Shimmer, Dublin, Ireland	T055_palm EDA	Structured Study Data	Open Science Framework	doi:10.17605/OSF.IO/C42CN	http://doi.org/10.17605/OSF.IO/C42CN	Quantitative variable reformatting	R-Friendly Study Data	Open Science Framework	doi:10.17605/OSF.IO/C42CN	http://doi.org/10.17605/OSF.IO/C42CN	Young	experiment 1; experiment 2
T060	Experimental Setup	Palm EDA Sensor	Shimmer3 GSR sensor	Shimmer, Dublin, Ireland	T060_palm EDA	Structured Study Data	Open Science Framework	doi:10.17605/OSF.IO/C42CN	http://doi.org/10.17605/OSF.IO/C42CN	Quantitative variable reformatting	R-Friendly Study Data	Open Science Framework	doi:10.17605/OSF.IO/C42CN	http://doi.org/10.17605/OSF.IO/C42CN	Young	experiment 1; experiment 2
T061	Experimental Setup	Palm EDA Sensor	Shimmer3 GSR sensor	Shimmer, Dublin, Ireland	T061_palm EDA	Structured Study Data	Open Science Framework	doi:10.17605/OSF.IO/C42CN	http://doi.org/10.17605/OSF.IO/C42CN	Quantitative variable reformatting	R-Friendly Study Data	Open Science Framework	doi:10.17605/OSF.IO/C42CN	http://doi.org/10.17605/OSF.IO/C42CN	Young	experiment 1; experiment 2
T062	Experimental Setup	Palm EDA Sensor	Shimmer3 GSR sensor	Shimmer, Dublin, Ireland	T062_palm EDA	Structured Study Data	Open Science Framework	doi:10.17605/OSF.IO/C42CN	http://doi.org/10.17605/OSF.IO/C42CN	Quantitative variable reformatting	R-Friendly Study Data	Open Science Framework	doi:10.17605/OSF.IO/C42CN	http://doi.org/10.17605/OSF.IO/C42CN	Young	experiment 1; experiment 2
T064	Experimental Setup	Palm EDA Sensor	Shimmer3 GSR sensor	Shimmer, Dublin, Ireland	T064_palm EDA	Structured Study Data	Open Science Framework	doi:10.17605/OSF.IO/C42CN	http://doi.org/10.17605/OSF.IO/C42CN	Quantitative variable reformatting	R-Friendly Study Data	Open Science Framework	doi:10.17605/OSF.IO/C42CN	http://doi.org/10.17605/OSF.IO/C42CN	Young	experiment 1; experiment 2
T066	Experimental Setup	Palm EDA Sensor	Shimmer3 GSR sensor	Shimmer, Dublin, Ireland	T066_palm EDA	Structured Study Data	Open Science Framework	doi:10.17605/OSF.IO/C42CN	http://doi.org/10.17605/OSF.IO/C42CN	Quantitative variable reformatting	R-Friendly Study Data	Open Science Framework	doi:10.17605/OSF.IO/C42CN	http://doi.org/10.17605/OSF.IO/C42CN	Young	experiment 1; experiment 2
T068	Experimental Setup	Palm EDA Sensor	Shimmer3 GSR sensor	Shimmer, Dublin, Ireland	T068_palm EDA	Structured Study Data	Open Science Framework	doi:10.17605/OSF.IO/C42CN	http://doi.org/10.17605/OSF.IO/C42CN	Quantitative variable reformatting	R-Friendly Study Data	Open Science Framework	doi:10.17605/OSF.IO/C42CN	http://doi.org/10.17605/OSF.IO/C42CN	Old	experiment 1; experiment 2
T073	Experimental Setup	Palm EDA Sensor	Shimmer3 GSR sensor	Shimmer, Dublin, Ireland	T073_palm EDA	Structured Study Data	Open Science Framework	doi:10.17605/OSF.IO/C42CN	http://doi.org/10.17605/OSF.IO/C42CN	Quantitative variable reformatting	R-Friendly Study Data	Open Science Framework	doi:10.17605/OSF.IO/C42CN	http://doi.org/10.17605/OSF.IO/C42CN	Old	experiment 1; experiment 2
T074	Experimental Setup	Palm EDA Sensor	Shimmer3 GSR sensor	Shimmer, Dublin, Ireland	T074_palm EDA	Structured Study Data	Open Science Framework	doi:10.17605/OSF.IO/C42CN	http://doi.org/10.17605/OSF.IO/C42CN	Quantitative variable reformatting	R-Friendly Study Data	Open Science Framework	doi:10.17605/OSF.IO/C42CN	http://doi.org/10.17605/OSF.IO/C42CN	Old	experiment 1; experiment 2
T075	Experimental Setup	Palm EDA Sensor	Shimmer3 GSR sensor	Shimmer, Dublin, Ireland	T075_palm EDA	Structured Study Data	Open Science Framework	doi:10.17605/OSF.IO/C42CN	http://doi.org/10.17605/OSF.IO/C42CN	Quantitative variable reformatting	R-Friendly Study Data	Open Science Framework	doi:10.17605/OSF.IO/C42CN	http://doi.org/10.17605/OSF.IO/C42CN	Old	experiment 1; experiment 2
T076	Experimental Setup	Palm EDA Sensor	Shimmer3 GSR sensor	Shimmer, Dublin, Ireland	T076_palm EDA	Structured Study Data	Open Science Framework	doi:10.17605/OSF.IO/C42CN	http://doi.org/10.17605/OSF.IO/C42CN	Quantitative variable reformatting	R-Friendly Study Data	Open Science Framework	doi:10.17605/OSF.IO/C42CN	http://doi.org/10.17605/OSF.IO/C42CN	Old	experiment 1; experiment 2
T077	Experimental Setup	Palm EDA Sensor	Shimmer3 GSR sensor	Shimmer, Dublin, Ireland	T077_palm EDA	Structured Study Data	Open Science Framework	doi:10.17605/OSF.IO/C42CN	http://doi.org/10.17605/OSF.IO/C42CN	Quantitative variable reformatting	R-Friendly Study Data	Open Science Framework	doi:10.17605/OSF.IO/C42CN	http://doi.org/10.17605/OSF.IO/C42CN	Old	experiment 1; experiment 2
T079	Experimental Setup	Palm EDA Sensor	Shimmer3 GSR sensor	Shimmer, Dublin, Ireland	T079_palm EDA	Structured Study Data	Open Science Framework	doi:10.17605/OSF.IO/C42CN	http://doi.org/10.17605/OSF.IO/C42CN	Quantitative variable reformatting	R-Friendly Study Data	Open Science Framework	doi:10.17605/OSF.IO/C42CN	http://doi.org/10.17605/OSF.IO/C42CN	Young	experiment 1; experiment 2
T080	Experimental Setup	Palm EDA Sensor	Shimmer3 GSR sensor	Shimmer, Dublin, Ireland	T080_palm EDA	Structured Study Data	Open Science Framework	doi:10.17605/OSF.IO/C42CN	http://doi.org/10.17605/OSF.IO/C42CN	Quantitative variable reformatting	R-Friendly Study Data	Open Science Framework	doi:10.17605/OSF.IO/C42CN	http://doi.org/10.17605/OSF.IO/C42CN	Young	experiment 1; experiment 2
T081	Experimental Setup	Palm EDA Sensor	Shimmer3 GSR sensor	Shimmer, Dublin, Ireland	T081_palm EDA	Structured Study Data	Open Science Framework	doi:10.17605/OSF.IO/C42CN	http://doi.org/10.17605/OSF.IO/C42CN	Quantitative variable reformatting	R-Friendly Study Data	Open Science Framework	doi:10.17605/OSF.IO/C42CN	http://doi.org/10.17605/OSF.IO/C42CN	Young	experiment 1; experiment 2
T082	Experimental Setup	Palm EDA Sensor	Shimmer3 GSR sensor	Shimmer, Dublin, Ireland	T082_palm EDA	Structured Study Data	Open Science Framework	doi:10.17605/OSF.IO/C42CN	http://doi.org/10.17605/OSF.IO/C42CN	Quantitative variable reformatting	R-Friendly Study Data	Open Science Framework	doi:10.17605/OSF.IO/C42CN	http://doi.org/10.17605/OSF.IO/C42CN	Young	experiment 1; experiment 2
T083	Experimental Setup	Palm EDA Sensor	Shimmer3 GSR sensor	Shimmer, Dublin, Ireland	T083_palm EDA	Structured Study Data	Open Science Framework	doi:10.17605/OSF.IO/C42CN	http://doi.org/10.17605/OSF.IO/C42CN	Quantitative variable reformatting	R-Friendly Study Data	Open Science Framework	doi:10.17605/OSF.IO/C42CN	http://doi.org/10.17605/OSF.IO/C42CN	Old	experiment 1; experiment 2
T084	Experimental Setup	Palm EDA Sensor	Shimmer3 GSR sensor	Shimmer, Dublin, Ireland	T084_palm EDA	Structured Study Data	Open Science Framework	doi:10.17605/OSF.IO/C42CN	http://doi.org/10.17605/OSF.IO/C42CN	Quantitative variable reformatting	R-Friendly Study Data	Open Science Framework	doi:10.17605/OSF.IO/C42CN	http://doi.org/10.17605/OSF.IO/C42CN	Old	experiment 1; experiment 2
T086	Experimental Setup	Palm EDA Sensor	Shimmer3 GSR sensor	Shimmer, Dublin, Ireland	T086_palm EDA	Structured Study Data	Open Science Framework	doi:10.17605/OSF.IO/C42CN	http://doi.org/10.17605/OSF.IO/C42CN	Quantitative variable reformatting	R-Friendly Study Data	Open Science Framework	doi:10.17605/OSF.IO/C42CN	http://doi.org/10.17605/OSF.IO/C42CN	Old	experiment 1; experiment 2
T088	Experimental Setup	Palm EDA Sensor	Shimmer3 GSR sensor	Shimmer, Dublin, Ireland	T088_palm EDA	Structured Study Data	Open Science Framework	doi:10.17605/OSF.IO/C42CN	http://doi.org/10.17605/OSF.IO/C42CN	Quantitative variable reformatting	R-Friendly Study Data	Open Science Framework	doi:10.17605/OSF.IO/C42CN	http://doi.org/10.17605/OSF.IO/C42CN	Old	experiment 1; experiment 2
T001	Experimental Setup	Adrenergic Sensor	Zephyr BioHarness 3.0	Zephyr Technology, Annapolis, MD	T001_adrenergic	Structured Study Data	Open Science Framework	doi:10.17605/OSF.IO/C42CN	http://doi.org/10.17605/OSF.IO/C42CN	Quantitative variable reformatting	R-Friendly Study Data	Open Science Framework	doi:10.17605/OSF.IO/C42CN	http://doi.org/10.17605/OSF.IO/C42CN	Young	experiment 1; experiment 2
T002	Experimental Setup	Adrenergic Sensor	Zephyr BioHarness 3.0	Zephyr Technology, Annapolis, MD	T002_adrenergic	Structured Study Data	Open Science Framework	doi:10.17605/OSF.IO/C42CN	http://doi.org/10.17605/OSF.IO/C42CN	Quantitative variable reformatting	R-Friendly Study Data	Open Science Framework	doi:10.17605/OSF.IO/C42CN	http://doi.org/10.17605/OSF.IO/C42CN	Young	experiment 1; experiment 2
T003	Experimental Setup	Adrenergic Sensor	Zephyr BioHarness 3.0	Zephyr Technology, Annapolis, MD	T003_adrenergic	Structured Study Data	Open Science Framework	doi:10.17605/OSF.IO/C42CN	http://doi.org/10.17605/OSF.IO/C42CN	Quantitative variable reformatting	R-Friendly Study Data	Open Science Framework	doi:10.17605/OSF.IO/C42CN	http://doi.org/10.17605/OSF.IO/C42CN	Young	experiment 1; experiment 2
T004	Experimental Setup	Adrenergic Sensor	Zephyr BioHarness 3.0	Zephyr Technology, Annapolis, MD	T004_adrenergic	Structured Study Data	Open Science Framework	doi:10.17605/OSF.IO/C42CN	http://doi.org/10.17605/OSF.IO/C42CN	Quantitative variable reformatting	R-Friendly Study Data	Open Science Framework	doi:10.17605/OSF.IO/C42CN	http://doi.org/10.17605/OSF.IO/C42CN	Young	experiment 1; experiment 2
T005	Experimental Setup	Adrenergic Sensor	Zephyr BioHarness 3.0	Zephyr Technology, Annapolis, MD	T005_adrenergic	Structured Study Data	Open Science Framework	doi:10.17605/OSF.IO/C42CN	http://doi.org/10.17605/OSF.IO/C42CN	Quantitative variable reformatting	R-Friendly Study Data	Open Science Framework	doi:10.17605/OSF.IO/C42CN	http://doi.org/10.17605/OSF.IO/C42CN	Young	experiment 1; experiment 2
T006	Experimental Setup	Adrenergic Sensor	Zephyr BioHarness 3.0	Zephyr Technology, Annapolis, MD	T006_adrenergic	Structured Study Data	Open Science Framework	doi:10.17605/OSF.IO/C42CN	http://doi.org/10.17605/OSF.IO/C42CN	Quantitative variable reformatting	R-Friendly Study Data	Open Science Framework	doi:10.17605/OSF.IO/C42CN	http://doi.org/10.17605/OSF.IO/C42CN	Young	experiment 1; experiment 2
T007	Experimental Setup	Adrenergic Sensor	Zephyr BioHarness 3.0	Zephyr Technology, Annapolis, MD	T007_adrenergic	Structured Study Data	Open Science Framework	doi:10.17605/OSF.IO/C42CN	http://doi.org/10.17605/OSF.IO/C42CN	Quantitative variable reformatting	R-Friendly Study Data	Open Science Framework	doi:10.17605/OSF.IO/C42CN	http://doi.org/10.17605/OSF.IO/C42CN	Young	experiment 1; experiment 2
T008	Experimental Setup	Adrenergic Sensor	Zephyr BioHarness 3.0	Zephyr Technology, Annapolis, MD	T008_adrenergic	Structured Study Data	Open Science Framework	doi:10.17605/OSF.IO/C42CN	http://doi.org/10.17605/OSF.IO/C42CN	Quantitative variable reformatting	R-Friendly Study Data	Open Science Framework	doi:10.17605/OSF.IO/C42CN	http://doi.org/10.17605/OSF.IO/C42CN	Young	experiment 1; experiment 2
T009	Experimental Setup	Adrenergic Sensor	Zephyr BioHarness 3.0	Zephyr Technology, Annapolis, MD	T009_adrenergic	Structured Study Data	Open Science Framework	doi:10.17605/OSF.IO/C42CN	http://doi.org/10.17605/OSF.IO/C42CN	Quantitative variable reformatting	R-Friendly Study Data	Open Science Framework	doi:10.17605/OSF.IO/C42CN	http://doi.org/10.17605/OSF.IO/C42CN	Young	experiment 1; experiment 2
T010	Experimental Setup	Adrenergic Sensor	Zephyr BioHarness 3.0	Zephyr Technology, Annapolis, MD	T010_adrenergic	Structured Study Data	Open Science Framework	doi:10.17605/OSF.IO/C42CN	http://doi.org/10.17605/OSF.IO/C42CN	Quantitative variable reformatting	R-Friendly Study Data	Open Science Framework	doi:10.17605/OSF.IO/C42CN	http://doi.org/10.17605/OSF.IO/C42CN	Young	experiment 1; experiment 2
T011	Experimental Setup	Adrenergic Sensor	Zephyr BioHarness 3.0	Zephyr Technology, Annapolis, MD	T011_adrenergic	Structured Study Data	Open Science Framework	doi:10.17605/OSF.IO/C42CN	http://doi.org/10.17605/OSF.IO/C42CN	Quantitative variable reformatting	R-Friendly Study Data	Open Science Framework	doi:10.17605/OSF.IO/C42CN	http://doi.org/10.17605/OSF.IO/C42CN	Young	experiment 1; experiment 2
T012	Experimental Setup	Adrenergic Sensor	Zephyr BioHarness 3.0	Zephyr Technology, Annapolis, MD	T012_adrenergic	Structured Study Data	Open Science Framework	doi:10.17605/OSF.IO/C42CN	http://doi.org/10.17605/OSF.IO/C42CN	Quantitative variable reformatting	R-Friendly Study Data	Open Science Framework	doi:10.17605/OSF.IO/C42CN	http://doi.org/10.17605/OSF.IO/C42CN	Young	experiment 1; experiment 2
T013	Experimental Setup	Adrenergic Sensor	Zephyr BioHarness 3.0	Zephyr Technology, Annapolis, MD	T013_adrenergic	Structured Study Data	Open Science Framework	doi:10.17605/OSF.IO/C42CN	http://doi.org/10.17605/OSF.IO/C42CN	Quantitative variable reformatting	R-Friendly Study Data	Open Science Framework	doi:10.17605/OSF.IO/C42CN	http://doi.org/10.17605/OSF.IO/C42CN	Young	experiment 1; experiment 2
T014	Experimental Setup	Adrenergic Sensor	Zephyr BioHarness 3.0	Zephyr Technology, Annapolis, MD	T014_adrenergic	Structured Study Data	Open Science Framework	doi:10.17605/OSF.IO/C42CN	http://doi.org/10.17605/OSF.IO/C42CN	Quantitative variable reformatting	R-Friendly Study Data	Open Science Framework	doi:10.17605/OSF.IO/C42CN	http://doi.org/10.17605/OSF.IO/C42CN	Young	experiment 1; experiment 2
T015	Experimental Setup	Adrenergic Sensor	Zephyr BioHarness 3.0	Zephyr Technology, Annapolis, MD	T015_adrenergic	Structured Study Data	Open Science Framework	doi:10.17605/OSF.IO/C42CN	http://doi.org/10.17605/OSF.IO/C42CN	Quantitative variable reformatting	R-Friendly Study Data	Open Science Framework	doi:10.17605/OSF.IO/C42CN	http://doi.org/10.17605/OSF.IO/C42CN	Young	experiment 1; experiment 2
T016	Experimental Setup	Adrenergic Sensor	Zephyr BioHarness 3.0	Zephyr Technology, Annapolis, MD	T016_adrenergic	Structured Study Data	Open Science Framework	doi:10.17605/OSF.IO/C42CN	http://doi.org/10.17605/OSF.IO/C42CN	Quantitative variable reformatting	R-Friendly Study Data	Open Science Framework	doi:10.17605/OSF.IO/C42CN	http://doi.org/10.17605/OSF.IO/C42CN	Young	experiment 1; experiment 2
T017	Experimental Setup	Adrenergic Sensor	Zephyr BioHarness 3.0	Zephyr Technology, Annapolis, MD	T017_adrenergic	Structured Study Data	Open Science Framework	doi:10.17605/OSF.IO/C42CN	http://doi.org/10.17605/OSF.IO/C42CN	Quantitative variable reformatting	R-Friendly Study Data	Open Science Framework	doi:10.17605/OSF.IO/C42CN	http://doi.org/10.17605/OSF.IO/C42CN	Young	experiment 1; experiment 2
T018	Experimental Setup	Adrenergic Sensor	Zephyr BioHarness 3.0	Zephyr Technology, Annapolis, MD	T018_adrenergic	Structured Study Data	Open Science Framework	doi:10.17605/OSF.IO/C42CN	http://doi.org/10.17605/OSF.IO/C42CN	Quantitative variable reformatting	R-Friendly Study Data	Open Science Framework	doi:10.17605/OSF.IO/C42CN	http://doi.org/10.17605/OSF.IO/C42CN	Young	experiment 1; experiment 2
T019	Experimental Setup	Adrenergic Sensor	Zephyr BioHarness 3.0	Zephyr Technology, Annapolis, MD	T019_adrenergic	Structured Study Data	Open Science Framework	doi:10.17605/OSF.IO/C42CN	http://doi.org/10.17605/OSF.IO/C42CN	Quantitative variable reformatting	R-Friendly Study Data	Open Science Framework	doi:10.17605/OSF.IO/C42CN	http://doi.org/10.17605/OSF.IO/C42CN	Young	experiment 1; experiment 2
T020	Experimental Setup	Adrenergic Sensor	Zephyr BioHarness 3.0	Zephyr Technology, Annapolis, MD	T020_adrenergic	Structured Study Data	Open Science Framework	doi:10.17605/OSF.IO/C42CN	http://doi.org/10.17605/OSF.IO/C42CN	Quantitative variable reformatting	R-Friendly Study Data	Open Science Framework	doi:10.17605/OSF.IO/C42CN	http://doi.org/10.17605/OSF.IO/C42CN	Young	experiment 1; experiment 2
T021	Experimental Setup	Adrenergic Sensor	Zephyr BioHarness 3.0	Zephyr Technology, Annapolis, MD	T021_adrenergic	Structured Study Data	Open Science Framework	doi:10.17605/OSF.IO/C42CN	http://doi.org/10.17605/OSF.IO/C42CN	Quantitative variable reformatting	R-Friendly Study Data	Open Science Framework	doi:10.17605/OSF.IO/C42CN	http://doi.org/10.17605/OSF.IO/C42CN	Young	experiment 1; experiment 2
T022	Experimental Setup	Adrenergic Sensor	Zephyr BioHarness 3.0	Zephyr Technology, Annapolis, MD	T022_adrenergic	Structured Study Data	Open Science Framework	doi:10.17605/OSF.IO/C42CN	http://doi.org/10.17605/OSF.IO/C42CN	Quantitative variable reformatting	R-Friendly Study Data	Open Science Framework	doi:10.17605/OSF.IO/C42CN	http://doi.org/10.17605/OSF.IO/C42CN	Young	experiment 1; experiment 2
T023	Experimental Setup	Adrenergic Sensor	Zephyr BioHarness 3.0	Zephyr Technology, Annapolis, MD	T023_adrenergic	Structured Study Data	Open Science Framework	doi:10.17605/OSF.IO/C42CN	http://doi.org/10.17605/OSF.IO/C42CN	Quantitative variable reformatting	R-Friendly Study Data	Open Science Framework	doi:10.17605/OSF.IO/C42CN	http://doi.org/10.17605/OSF.IO/C42CN	Young	experiment 1; experiment 2
T024	Experimental Setup	Adrenergic Sensor	Zephyr BioHarness 3.0	Zephyr Technology, Annapolis, MD	T024_adrenergic	Structured Study Data	Open Science Framework	doi:10.17605/OSF.IO/C42CN	http://doi.org/10.17605/OSF.IO/C42CN	Quantitative variable reformatting	R-Friendly Study Data	Open Science Framework	doi:10.17605/OSF.IO/C42CN	http://doi.org/10.17605/OSF.IO/C42CN	Young	experiment 1; experiment 2
T025	Experimental Setup	Adrenergic Sensor	Zephyr BioHarness 3.0	Zephyr Technology, Annapolis, MD	T025_adrenergic	Structured Study Data	Open Science Framework	doi:10.17605/OSF.IO/C42CN	http://doi.org/10.17605/OSF.IO/C42CN	Quantitative variable reformatting	R-Friendly Study Data	Open Science Framework	doi:10.17605/OSF.IO/C42CN	http://doi.org/10.17605/OSF.IO/C42CN	Old	experiment 1; experiment 2
T026	Experimental Setup	Adrenergic Sensor	Zephyr BioHarness 3.0	Zephyr Technology, Annapolis, MD	T026_adrenergic	Structured Study Data	Open Science Framework	doi:10.17605/OSF.IO/C42CN	http://doi.org/10.17605/OSF.IO/C42CN	Quantitative variable reformatting	R-Friendly Study Data	Open Science Framework	doi:10.17605/OSF.IO/C42CN	http://doi.org/10.17605/OSF.IO/C42CN	Old	experiment 1; experiment 2
T027	Experimental Setup	Adrenergic Sensor	Zephyr BioHarness 3.0	Zephyr Technology, Annapolis, MD	T027_adrenergic	Structured Study Data	Open Science Framework	doi:10.17605/OSF.IO/C42CN	http://doi.org/10.17605/OSF.IO/C42CN	Quantitative variable reformatting	R-Friendly Study Data	Open Science Framework	doi:10.17605/OSF.IO/C42CN	http://doi.org/10.17605/OSF.IO/C42CN	Old	experiment 1; experiment 2
T028	Experimental Setup	Adrenergic Sensor	Zephyr BioHarness 3.0	Zephyr Technology, Annapolis, MD	T028_adrenergic	Structured Study Data	Open Science Framework	doi:10.17605/OSF.IO/C42CN	http://doi.org/10.17605/OSF.IO/C42CN	Quantitative variable reformatting	R-Friendly Study Data	Open Science Framework	doi:10.17605/OSF.IO/C42CN	http://doi.org/10.17605/OSF.IO/C42CN	Old	experiment 1; experiment 2
T029	Experimental Setup	Adrenergic Sensor	Zephyr BioHarness 3.0	Zephyr Technology, Annapolis, MD	T029_adrenergic	Structured Study Data	Open Science Framework	doi:10.17605/OSF.IO/C42CN	http://doi.org/10.17605/OSF.IO/C42CN	Quantitative variable reformatting	R-Friendly Study Data	Open Science Framework	doi:10.17605/OSF.IO/C42CN	http://doi.org/10.17605/OSF.IO/C42CN	Old	experiment 1; experiment 2
T031	Experimental Setup	Adrenergic Sensor	Zephyr BioHarness 3.0	Zephyr Technology, Annapolis, MD	T031_adrenergic	Structured Study Data	Open Science Framework	doi:10.17605/OSF.IO/C42CN	http://doi.org/10.17605/OSF.IO/C42CN	Quantitative variable reformatting	R-Friendly Study Data	Open Science Framework	doi:10.17605/OSF.IO/C42CN	http://doi.org/10.17605/OSF.IO/C42CN	Old	experiment 1; experiment 2
T032	Experimental Setup	Adrenergic Sensor	Zephyr BioHarness 3.0	Zephyr Technology, Annapolis, MD	T032_adrenergic	Structured Study Data	Open Science Framework	doi:10.17605/OSF.IO/C42CN	http://doi.org/10.17605/OSF.IO/C42CN	Quantitative variable reformatting	R-Friendly Study Data	Open Science Framework	doi:10.17605/OSF.IO/C42CN	http://doi.org/10.17605/OSF.IO/C42CN	Old	experiment 1; experiment 2
T033	Experimental Setup	Adrenergic Sensor	Zephyr BioHarness 3.0	Zephyr Technology, Annapolis, MD	T033_adrenergic	Structured Study Data	Open Science Framework	doi:10.17605/OSF.IO/C42CN	http://doi.org/10.17605/OSF.IO/C42CN	Quantitative variable reformatting	R-Friendly Study Data	Open Science Framework	doi:10.17605/OSF.IO/C42CN	http://doi.org/10.17605/OSF.IO/C42CN	Old	experiment 1; experiment 2
T034	Experimental Setup	Adrenergic Sensor	Zephyr BioHarness 3.0	Zephyr Technology, Annapolis, MD	T034_adrenergic	Structured Study Data	Open Science Framework	doi:10.17605/OSF.IO/C42CN	http://doi.org/10.17605/OSF.IO/C42CN	Quantitative variable reformatting	R-Friendly Study Data	Open Science Framework	doi:10.17605/OSF.IO/C42CN	http://doi.org/10.17605/OSF.IO/C42CN	Old	experiment 1; experiment 2
T035	Experimental Setup	Adrenergic Sensor	Zephyr BioHarness 3.0	Zephyr Technology, Annapolis, MD	T035_adrenergic	Structured Study Data	Open Science Framework	doi:10.17605/OSF.IO/C42CN	http://doi.org/10.17605/OSF.IO/C42CN	Quantitative variable reformatting	R-Friendly Study Data	Open Science Framework	doi:10.17605/OSF.IO/C42CN	http://doi.org/10.17605/OSF.IO/C42CN	Old	experiment 1; experiment 2
T036	Experimental Setup	Adrenergic Sensor	Zephyr BioHarness 3.0	Zephyr Technology, Annapolis, MD	T036_adrenergic	Structured Study Data	Open Science Framework	doi:10.17605/OSF.IO/C42CN	http://doi.org/10.17605/OSF.IO/C42CN	Quantitative variable reformatting	R-Friendly Study Data	Open Science Framework	doi:10.17605/OSF.IO/C42CN	http://doi.org/10.17605/OSF.IO/C42CN	Old	experiment 1; experiment 2
T038	Experimental Setup	Adrenergic Sensor	Zephyr BioHarness 3.0	Zephyr Technology, Annapolis, MD	T038_adrenergic	Structured Study Data	Open Science Framework	doi:10.17605/OSF.IO/C42CN	http://doi.org/10.17605/OSF.IO/C42CN	Quantitative variable reformatting	R-Friendly Study Data	Open Science Framework	doi:10.17605/OSF.IO/C42CN	http://doi.org/10.17605/OSF.IO/C42CN	Old	experiment 1; experiment 2
T039	Experimental Setup	Adrenergic Sensor	Zephyr BioHarness 3.0	Zephyr Technology, Annapolis, MD	T039_adrenergic	Structured Study Data	Open Science Framework	doi:10.17605/OSF.IO/C42CN	http://doi.org/10.17605/OSF.IO/C42CN	Quantitative variable reformatting	R-Friendly Study Data	Open Science Framework	doi:10.17605/OSF.IO/C42CN	http://doi.org/10.17605/OSF.IO/C42CN	Old	experiment 1; experiment 2
T040	Experimental Setup	Adrenergic Sensor	Zephyr BioHarness 3.0	Zephyr Technology, Annapolis, MD	T040_adrenergic	Structured Study Data	Open Science Framework	doi:10.17605/OSF.IO/C42CN	http://doi.org/10.17605/OSF.IO/C42CN	Quantitative variable reformatting	R-Friendly Study Data	Open Science Framework	doi:10.17605/OSF.IO/C42CN	http://doi.org/10.17605/OSF.IO/C42CN	Old	experiment 1; experiment 2
T041	Experimental Setup	Adrenergic Sensor	Zephyr BioHarness 3.0	Zephyr Technology, Annapolis, MD	T041_adrenergic	Structured Study Data	Open Science Framework	doi:10.17605/OSF.IO/C42CN	http://doi.org/10.17605/OSF.IO/C42CN	Quantitative variable reformatting	R-Friendly Study Data	Open Science Framework	doi:10.17605/OSF.IO/C42CN	http://doi.org/10.17605/OSF.IO/C42CN	Old	experiment 1; experiment 2
T042	Experimental Setup	Adrenergic Sensor	Zephyr BioHarness 3.0	Zephyr Technology, Annapolis, MD	T042_adrenergic	Structured Study Data	Open Science Framework	doi:10.17605/OSF.IO/C42CN	http://doi.org/10.17605/OSF.IO/C42CN	Quantitative variable reformatting	R-Friendly Study Data	Open Science Framework	doi:10.17605/OSF.IO/C42CN	http://doi.org/10.17605/OSF.IO/C42CN	Old	experiment 1; experiment 2
T043	Experimental Setup	Adrenergic Sensor	Zephyr BioHarness 3.0	Zephyr Technology, Annapolis, MD	T043_adrenergic	Structured Study Data	Open Science Framework	doi:10.17605/OSF.IO/C42CN	http://doi.org/10.17605/OSF.IO/C42CN	Quantitative variable reformatting	R-Friendly Study Data	Open Science Framework	doi:10.17605/OSF.IO/C42CN	http://doi.org/10.17605/OSF.IO/C42CN	Old	experiment 1; experiment 2
T044	Experimental Setup	Adrenergic Sensor	Zephyr BioHarness 3.0	Zephyr Technology, Annapolis, MD	T044_adrenergic	Structured Study Data	Open Science Framework	doi:10.17605/OSF.IO/C42CN	http://doi.org/10.17605/OSF.IO/C42CN	Quantitative variable reformatting	R-Friendly Study Data	Open Science Framework	doi:10.17605/OSF.IO/C42CN	http://doi.org/10.17605/OSF.IO/C42CN	Old	experiment 1; experiment 2
T045	Experimental Setup	Adrenergic Sensor	Zephyr BioHarness 3.0	Zephyr Technology, Annapolis, MD	T045_adrenergic	Structured Study Data	Open Science Framework	doi:10.17605/OSF.IO/C42CN	http://doi.org/10.17605/OSF.IO/C42CN	Quantitative variable reformatting	R-Friendly Study Data	Open Science Framework	doi:10.17605/OSF.IO/C42CN	http://doi.org/10.17605/OSF.IO/C42CN	Old	experiment 1; experiment 2
T046	Experimental Setup	Adrenergic Sensor	Zephyr BioHarness 3.0	Zephyr Technology, Annapolis, MD	T046_adrenergic	Structured Study Data	Open Science Framework	doi:10.17605/OSF.IO/C42CN	http://doi.org/10.17605/OSF.IO/C42CN	Quantitative variable reformatting	R-Friendly Study Data	Open Science Framework	doi:10.17605/OSF.IO/C42CN	http://doi.org/10.17605/OSF.IO/C42CN	Old	experiment 1; experiment 2
T047	Experimental Setup	Adrenergic Sensor	Zephyr BioHarness 3.0	Zephyr Technology, Annapolis, MD	T047_adrenergic	Structured Study Data	Open Science Framework	doi:10.17605/OSF.IO/C42CN	http://doi.org/10.17605/OSF.IO/C42CN	Quantitative variable reformatting	R-Friendly Study Data	Open Science Framework	doi:10.17605/OSF.IO/C42CN	http://doi.org/10.17605/OSF.IO/C42CN	Old	experiment 1; experiment 2
T050	Experimental Setup	Adrenergic Sensor	Zephyr BioHarness 3.0	Zephyr Technology, Annapolis, MD	T050_adrenergic	Structured Study Data	Open Science Framework	doi:10.17605/OSF.IO/C42CN	http://doi.org/10.17605/OSF.IO/C42CN	Quantitative variable reformatting	R-Friendly Study Data	Open Science Framework	doi:10.17605/OSF.IO/C42CN	http://doi.org/10.17605/OSF.IO/C42CN	Old	experiment 1; experiment 2
T051	Experimental Setup	Adrenergic Sensor	Zephyr BioHarness 3.0	Zephyr Technology, Annapolis, MD	T051_adrenergic	Structured Study Data	Open Science Framework	doi:10.17605/OSF.IO/C42CN	http://doi.org/10.17605/OSF.IO/C42CN	Quantitative variable reformatting	R-Friendly Study Data	Open Science Framework	doi:10.17605/OSF.IO/C42CN	http://doi.org/10.17605/OSF.IO/C42CN	Old	experiment 1; experiment 2
T054	Experimental Setup	Adrenergic Sensor	Zephyr BioHarness 3.0	Zephyr Technology, Annapolis, MD	T054_adrenergic	Structured Study Data	Open Science Framework	doi:10.17605/OSF.IO/C42CN	http://doi.org/10.17605/OSF.IO/C42CN	Quantitative variable reformatting	R-Friendly Study Data	Open Science Framework	doi:10.17605/OSF.IO/C42CN	http://doi.org/10.17605/OSF.IO/C42CN	Old	experiment 1; experiment 2
T055	Experimental Setup	Adrenergic Sensor	Zephyr BioHarness 3.0	Zephyr Technology, Annapolis, MD	T055_adrenergic	Structured Study Data	Open Science Framework	doi:10.17605/OSF.IO/C42CN	http://doi.org/10.17605/OSF.IO/C42CN	Quantitative variable reformatting	R-Friendly Study Data	Open Science Framework	doi:10.17605/OSF.IO/C42CN	http://doi.org/10.17605/OSF.IO/C42CN	Young	experiment 1; experiment 2
T060	Experimental Setup	Adrenergic Sensor	Zephyr BioHarness 3.0	Zephyr Technology, Annapolis, MD	T060_adrenergic	Structured Study Data	Open Science Framework	doi:10.17605/OSF.IO/C42CN	http://doi.org/10.17605/OSF.IO/C42CN	Quantitative variable reformatting	R-Friendly Study Data	Open Science Framework	doi:10.17605/OSF.IO/C42CN	http://doi.org/10.17605/OSF.IO/C42CN	Young	experiment 1; experiment 2
T061	Experimental Setup	Adrenergic Sensor	Zephyr BioHarness 3.0	Zephyr Technology, Annapolis, MD	T061_adrenergic	Structured Study Data	Open Science Framework	doi:10.17605/OSF.IO/C42CN	http://doi.org/10.17605/OSF.IO/C42CN	Quantitative variable reformatting	R-Friendly Study Data	Open Science Framework	doi:10.17605/OSF.IO/C42CN	http://doi.org/10.17605/OSF.IO/C42CN	Young	experiment 1; experiment 2
T062	Experimental Setup	Adrenergic Sensor	Zephyr BioHarness 3.0	Zephyr Technology, Annapolis, MD	T062_adrenergic	Structured Study Data	Open Science Framework	doi:10.17605/OSF.IO/C42CN	http://doi.org/10.17605/OSF.IO/C42CN	Quantitative variable reformatting	R-Friendly Study Data	Open Science Framework	doi:10.17605/OSF.IO/C42CN	http://doi.org/10.17605/OSF.IO/C42CN	Young	experiment 1; experiment 2
T064	Experimental Setup	Adrenergic Sensor	Zephyr BioHarness 3.0	Zephyr Technology, Annapolis, MD	T064_adrenergic	Structured Study Data	Open Science Framework	doi:10.17605/OSF.IO/C42CN	http://doi.org/10.17605/OSF.IO/C42CN	Quantitative variable reformatting	R-Friendly Study Data	Open Science Framework	doi:10.17605/OSF.IO/C42CN	http://doi.org/10.17605/OSF.IO/C42CN	Young	experiment 1; experiment 2
T066	Experimental Setup	Adrenergic Sensor	Zephyr BioHarness 3.0	Zephyr Technology, Annapolis, MD	T066_adrenergic	Structured Study Data	Open Science Framework	doi:10.17605/OSF.IO/C42CN	http://doi.org/10.17605/OSF.IO/C42CN	Quantitative variable reformatting	R-Friendly Study Data	Open Science Framework	doi:10.17605/OSF.IO/C42CN	http://doi.org/10.17605/OSF.IO/C42CN	Young	experiment 1; experiment 2
T068	Experimental Setup	Adrenergic Sensor	Zephyr BioHarness 3.0	Zephyr Technology, Annapolis, MD	T068_adrenergic	Structured Study Data	Open Science Framework	doi:10.17605/OSF.IO/C42CN	http://doi.org/10.17605/OSF.IO/C42CN	Quantitative variable reformatting	R-Friendly Study Data	Open Science Framework	doi:10.17605/OSF.IO/C42CN	http://doi.org/10.17605/OSF.IO/C42CN	Old	experiment 1; experiment 2
T073	Experimental Setup	Adrenergic Sensor	Zephyr BioHarness 3.0	Zephyr Technology, Annapolis, MD	T073_adrenergic	Structured Study Data	Open Science Framework	doi:10.17605/OSF.IO/C42CN	http://doi.org/10.17605/OSF.IO/C42CN	Quantitative variable reformatting	R-Friendly Study Data	Open Science Framework	doi:10.17605/OSF.IO/C42CN	http://doi.org/10.17605/OSF.IO/C42CN	Old	experiment 1; experiment 2
T074	Experimental Setup	Adrenergic Sensor	Zephyr BioHarness 3.0	Zephyr Technology, Annapolis, MD	T074_adrenergic	Structured Study Data	Open Science Framework	doi:10.17605/OSF.IO/C42CN	http://doi.org/10.17605/OSF.IO/C42CN	Quantitative variable reformatting	R-Friendly Study Data	Open Science Framework	doi:10.17605/OSF.IO/C42CN	http://doi.org/10.17605/OSF.IO/C42CN	Old	experiment 1; experiment 2
T075	Experimental Setup	Adrenergic Sensor	Zephyr BioHarness 3.0	Zephyr Technology, Annapolis, MD	T075_adrenergic	Structured Study Data	Open Science Framework	doi:10.17605/OSF.IO/C42CN	http://doi.org/10.17605/OSF.IO/C42CN	Quantitative variable reformatting	R-Friendly Study Data	Open Science Framework	doi:10.17605/OSF.IO/C42CN	http://doi.org/10.17605/OSF.IO/C42CN	Old	experiment 1; experiment 2
T076	Experimental Setup	Adrenergic Sensor	Zephyr BioHarness 3.0	Zephyr Technology, Annapolis, MD	T076_adrenergic	Structured Study Data	Open Science Framework	doi:10.17605/OSF.IO/C42CN	http://doi.org/10.17605/OSF.IO/C42CN	Quantitative variable reformatting	R-Friendly Study Data	Open Science Framework	doi:10.17605/OSF.IO/C42CN	http://doi.org/10.17605/OSF.IO/C42CN	Old	experiment 1; experiment 2
T077	Experimental Setup	Adrenergic Sensor	Zephyr BioHarness 3.0	Zephyr Technology, Annapolis, MD	T077_adrenergic	Structured Study Data	Open Science Framework	doi:10.17605/OSF.IO/C42CN	http://doi.org/10.17605/OSF.IO/C42CN	Quantitative variable reformatting	R-Friendly Study Data	Open Science Framework	doi:10.17605/OSF.IO/C42CN	http://doi.org/10.17605/OSF.IO/C42CN	Old	experiment 1; experiment 2
T079	Experimental Setup	Adrenergic Sensor	Zephyr BioHarness 3.0	Zephyr Technology, Annapolis, MD	T079_adrenergic	Structured Study Data	Open Science Framework	doi:10.17605/OSF.IO/C42CN	http://doi.org/10.17605/OSF.IO/C42CN	Quantitative variable reformatting	R-Friendly Study Data	Open Science Framework	doi:10.17605/OSF.IO/C42CN	http://doi.org/10.17605/OSF.IO/C42CN	Young	experiment 1; experiment 2
T080	Experimental Setup	Adrenergic Sensor	Zephyr BioHarness 3.0	Zephyr Technology, Annapolis, MD	T080_adrenergic	Structured Study Data	Open Science Framework	doi:10.17605/OSF.IO/C42CN	http://doi.org/10.17605/OSF.IO/C42CN	Quantitative variable reformatting	R-Friendly Study Data	Open Science Framework	doi:10.17605/OSF.IO/C42CN	http://doi.org/10.17605/OSF.IO/C42CN	Young	experiment 1; experiment 2
T081	Experimental Setup	Adrenergic Sensor	Zephyr BioHarness 3.0	Zephyr Technology, Annapolis, MD	T081_adrenergic	Structured Study Data	Open Science Framework	doi:10.17605/OSF.IO/C42CN	http://doi.org/10.17605/OSF.IO/C42CN	Quantitative variable reformatting	R-Friendly Study Data	Open Science Framework	doi:10.17605/OSF.IO/C42CN	http://doi.org/10.17605/OSF.IO/C42CN	Young	experiment 1; experiment 2
T082	Experimental Setup	Adrenergic Sensor	Zephyr BioHarness 3.0	Zephyr Technology, Annapolis, MD	T082_adrenergic	Structured Study Data	Open Science Framework	doi:10.17605/OSF.IO/C42CN	http://doi.org/10.17605/OSF.IO/C42CN	Quantitative variable reformatting	R-Friendly Study Data	Open Science Framework	doi:10.17605/OSF.IO/C42CN	http://doi.org/10.17605/OSF.IO/C42CN	Young	experiment 1; experiment 2
T083	Experimental Setup	Adrenergic Sensor	Zephyr BioHarness 3.0	Zephyr Technology, Annapolis, MD	T083_adrenergic	Structured Study Data	Open Science Framework	doi:10.17605/OSF.IO/C42CN	http://doi.org/10.17605/OSF.IO/C42CN	Quantitative variable reformatting	R-Friendly Study Data	Open Science Framework	doi:10.17605/OSF.IO/C42CN	http://doi.org/10.17605/OSF.IO/C42CN	Old	experiment 1; experiment 2
T084	Experimental Setup	Adrenergic Sensor	Zephyr BioHarness 3.0	Zephyr Technology, Annapolis, MD	T084_adrenergic	Structured Study Data	Open Science Framework	doi:10.17605/OSF.IO/C42CN	http://doi.org/10.17605/OSF.IO/C42CN	Quantitative variable reformatting	R-Friendly Study Data	Open Science Framework	doi:10.17605/OSF.IO/C42CN	http://doi.org/10.17605/OSF.IO/C42CN	Old	experiment 1; experiment 2
T086	Experimental Setup	Adrenergic Sensor	Zephyr BioHarness 3.0	Zephyr Technology, Annapolis, MD	T086_adrenergic	Structured Study Data	Open Science Framework	doi:10.17605/OSF.IO/C42CN	http://doi.org/10.17605/OSF.IO/C42CN	Quantitative variable reformatting	R-Friendly Study Data	Open Science Framework	doi:10.17605/OSF.IO/C42CN	http://doi.org/10.17605/OSF.IO/C42CN	Old	experiment 1; experiment 2
T088	Experimental Setup	Adrenergic Sensor	Zephyr BioHarness 3.0	Zephyr Technology, Annapolis, MD	T088_adrenergic	Structured Study Data	Open Science Framework	doi:10.17605/OSF.IO/C42CN	http://doi.org/10.17605/OSF.IO/C42CN	Quantitative variable reformatting	R-Friendly Study Data	Open Science Framework	doi:10.17605/OSF.IO/C42CN	http://doi.org/10.17605/OSF.IO/C42CN	Old	experiment 1; experiment 2
